# Supplementary material for: Preference-based measure of health-related quality of life and its determinants in sickle cell disease in Nigeria
Source: PLoS One. 2019 Nov 18;14(11):e0223043. doi: 10.1371/journal.pone.0223043 (PMC6860997; doi:10.1371/journal.pone.0223043)
Supplement: S1 Table — (XLSX) [file pone.0223043.s001.xlsx]

## Sheet: Ordinal
sf1	sf2	sf3	sf4	sf5	sf6	sf7	sf8	sf9	sf10	sf11	sf12	sf13	sf14	sf15	sf16	sf17	sf18	sf19	sf20	sf21	sf22	sf23	sf24	sf25	sf26	sf27	sf28	sf29	sf30	sf31	sf32	sf33	sf34	sf35	sf36		sf24r	sf27r	sf28r	sf32r		sf3/sf4/sf12	sf15/sf18	sf21/sf22	sf24/sf28		SFPhys	SFRole	SFSoc
4	1	1	1	1	2	2	1	1	1	1	1	2	2	2	2	2	2	2	4	3	2	6	6	6	2	2	6	6	2	6	5	1	5	5	4		5	2	5	5		111	22	32	55		6	1	1
2	1	2	2	3	3	3	3	3	3	3	3	1	1	1	1	2	2	2	3	1	1	1	6	4	4	4	4	4	4	4	3	2	2	5	4		5	3	3	3		223	12	11	53		3	2	3
1	1	1	1	1	1	1	3	1	3	3	3	1	1	2	2	1	1	1	1	1	1	1	6	6	1	1	6	1	1	6	5	5	5	5	1		5	1	5	5		113	21	11	55		4	3	1
2	2	3	2	2	2	3	2	2	3	3	3	2	1	2	2	2	1	2	1	2	2	3	2	5	2	4	2	2	2	3	4	3	2	5	3		2	3	2	4		323	21	22	22		3	3	2
3	1	2	3	3	3	3	3	3	3	3	3	2	2	2	1	2	2	2	1	2	1	4	6	6	5	4	5	6	1	6	5	4	2	5	1		5	3	4	5		233	22	21	54		2	1	1
1	1	2	3	3	3	3	2	2	3	3	3	1	1	1	1	1	1	1	4	3	2	1	1	4	2	2	2	2	1	5	1	5	2	5	2		1	2	2	1		233	11	32	12		2	4	5
3	2	3	3	3	1	3	2	1	3	3	3	1	1	1	1	1	1	1	4	1	3	1	1	6	1	2	2	2	1	3	5	5	2	5	1		1	2	2	5		333	11	13	12		1	4	1
2	1	1	2	2	2	2	2	2	2	3	3	1	1	1	1	2	1	1	3	2	2	3	2	1	1	5	5	5	1	5	2	1	1	5	5		2	4	4	2		123	11	22	24		3	4	4
3	1	1	2	2	2	3	3	3	3	3	3	2	2	2	2	2	2	2	1	1	1	2	5	6	2	2	6	6	2	5	5	1	4	5	2		4	2	5	5		123	22	11	45		3	1	1
3	1	3	2	2	2	1	2	2	2	1	1	2	1	2	2	2	1	2	3	4	3	6	2	1	2	4	2	2	2	4	1	2	1	5	3		2	3	2	1		321	21	43	22		6	3	5
1	1	2	2	3	2	2	3	3	3	3	3	2	2	2	2	2	2	2	1	1	1	6	6	6	1	1	6	6	1	5	5	1	3	3	3		5	1	5	5		223	22	11	55		3	1	1
1	1	2	3	2	2	3	3	3	2	3	3	2	2	2	2	2	2	2	1	4	4	2	4	6	1	1	5	6	1	4	4	1	2	5	1		3	1	4	4		233	22	44	34		2	1	2
1	1	1	3	1	3	3	1	1	3	3	3	2	2	2	2	2	2	2	4	1	4	6	6	6	1	1	3	1	6	4	5	5	1	5	1		5	1	3	5		133	22	14	53		2	1	1
4	2	1	2	3	1	3	3	2	2	3	3	1	1	1	1	2	2	2	4	3	4	4	5	1	4	6	2	1	2	2	3	1	5	3	4		4	5	2	3		123	12	34	42		3	2	3
3	1	3	3	3	3	3	3	3	3	3	3	2	2	2	2	2	2	2	1	2	1	5	5	6	2	2	6	5	2	5	5	5	2	5	1		4	2	5	5		333	22	21	45		1	1	1
4	3	2	2	2	2	2	2	2	2	2	3	1	1	1	1	1	1	2	2	2	2	5	5	6	2	4	5	4	2	4	4	2	4	3	4		4	3	4	4		223	11	22	44		3	4	2
3	2	2	3	3	2	3	2	3	3	3	3	2	1	1	1	2	2	2	1	1	1	5	5	6	2	3	6	6	2	5	5	3	2	5	2		4	3	5	5		233	12	11	45		2	2	1
1	1	1	3	3	3	3	3	3	3	3	3	2	2	2	2	2	2	2	1	1	1	6	6	6	1	1	6	6	1	6	5	5	1	5	1		5	1	5	5		133	22	11	55		2	1	1
1	2	2	2	2	2	2	2	3	2	2	3	2	1	2	1	2	1	2	2	1	2	6	5	5	1	1	5	5	1	4	2	2	1	4	1		4	1	4	2		223	21	12	44		3	3	4
2	1	3	3	2	3	3	2	3	3	2	1	2	2	1	2	2	2	2	1	2	2	2	5	6	2	1	6	6	2	4	5	4	1	5	2		4	1	5	5		331	12	22	45		6	2	1
1	1	2	2	3	3	3	3	2	2	3	3	2	1	2	1	2	2	2	2	1	1	6	4	4	4	4	4	6	4	4	4	3	2	5	1		3	3	3	4		223	22	11	33		3	1	2
1	1	1	3	1	2	3	1	1	2	2	3	1	2	1	2	1	2	1	4	1	4	6	6	6	1	1	3	1	2	1	5	2	1	4	1		5	1	3	5		133	12	14	53		2	2	1
3	1	1	3	3	3	3	2	3	3	2	3	2	2	2	2	2	2	2	4	4	2	6	6	6	1	1	1	3	5	6	2	5	1	5	1		5	1	1	2		133	22	42	51		2	1	4
1	1	1	3	1	3	3	1	3	3	3	3	2	2	2	2	2	2	2	4	4	4	6	6	6	1	1	3	6	1	4	2	5	1	5	1		5	1	2	2		133	22	44	52		2	1	4
2	3	2	3	3	2	3	3	2	1	2	3	2	2	2	2	2	2	2	1	2	1	6	6	6	2	2	6	6	2	4	5	4	2	5	1		5	2	5	5		233	22	21	55		2	1	1
3	1	2	3	2	3	3	2	3	3	3	3	2	2	2	2	2	2	2	1	2	2	6	6	6	2	2	6	4	1	5	4	2	2	5	2		5	2	5	4		233	22	22	55		2	1	2
1	1	2	2	2	2	3	2	3	3	3	3	2	2	2	1	2	2	2	1	2	1	1	1	6	1	1	6	5	1	6	3	5	1	5	1		1	1	5	3		223	22	21	15		3	1	3
3	1	2	3	2	2	3	2	2	3	3	3	1	1	1	1	1	1	1	4	3	4	2	1	2	1	1	2	2	1	2	5	5	2	5	2		1	1	2	5		233	11	34	12		2	4	1
1	1	3	3	3	3	3	3	3	3	2	1	2	2	2	2	2	2	1	1	1	2	6	6	6	1	1	6	6	1	6	4	4	1	5	1		5	1	5	4		331	22	12	55		6	1	2
1	1	1	3	1	3	3	1	3	3	3	3	2	2	2	2	2	2	2	4	4	2	6	6	6	1	1	3	6	1	4	5	5	1	5	1		5	1	2	5		133	22	42	52		2	1	1
3	1	2	3	3	3	3	2	2	3	3	3	1	1	1	1	1	1	1	4	3	2	1	1	4	2	2	2	2	1	5	4	5	2	5	2		1	2	2	4		233	11	32	12		2	4	2
3	1	2	2	2	2	3	3	2	2	3	3	2	2	2	1	1	2	2	2	2	2	2	5	6	5	2	6	6	1	5	5	5	1	5	2		4	2	5	5		223	22	22	45		3	1	1
4	3	3	3	1	1	2	2	3	1	1	1	1	1	1	1	1	1	1	2	2	3	3	3	2	4	5	1	4	4	4	2	1	1	2	2		3	4	1	2		331	11	23	31		6	4	4
1	1	1	3	1	2	2	1	2	3	3	3	2	2	2	2	2	2	2	4	1	4	6	6	6	1	1	3	1	6	4	5	1	5	5	1		5	1	2	5		133	22	14	52		2	1	1
3	1	1	2	2	1	1	1	2	2	2	2	2	2	2	2	2	2	2	2	3	2	6	6	6	1	2	6	6	1	2	5	3	2	5	1		5	2	5	5		122	22	32	55		5	1	1
3	1	1	2	1	1	2	1	1	1	2	1	1	1	1	1	1	1	2	1	1	2	5	6	6	2	5	5	5	2	5	2	2	2	2	3		5	4	4	2		121	11	12	54		6	4	4
4	1	1	3	1	1	2	1	1	2	3	3	2	1	1	1	2	2	1	1	4	1	5	6	5	2	2	4	4	3	4	4	5	2	5	1		5	2	3	4		133	12	41	53		2	2	2
4	2	1	3	3	2	2	2	2	2	2	3	1	1	1	1	1	1	1	3	3	3	3	4	3	4	3	4	3	2	3	3	2	2	3	2		3	3	3	3		133	11	33	33		2	4	3
2	1	2	3	3	3	3	3	3	3	3	3	2	1	2	1	1	2	1	3	3	2	6	3	6	2	3	5	5	1	5	3	2	2	4	2		3	3	4	3		233	22	32	34		2	1	3
2	1	2	3	3	3	3	3	3	3	3	3	2	1	1	2	2	1	2	2	1	1	2	2	1	4	2	6	6	2	6	5	5	2	5	1		2	2	5	5		233	11	11	25		2	4	1
1	1	1	1	1	3	2	3	3	2	3	3	1	1	2	2	2	2	2	1	1	2	6	5	5	1	1	5	5	1	5	3	5	1	1	1		4	1	4	3		113	22	12	44		4	1	3
3	2	2	1	2	1	2	2	2	2	2	3	1	1	1	1	1	1	1	3	3	3	3	6	4	4	3	4	3	2	3	3	2	2	4	3		5	2	3	3		213	11	33	53		4	4	3
3	1	1	1	1	1	1	1	1	1	1	1	1	2	1	1	2	2	1	2	1	1	6	4	6	1	4	6	6	1	4	3	1	2	4	2		3	3	5	3		111	12	11	35		6	2	3
3	1	1	2	1	2	2	1	2	2	3	1	2	1	1	1	2	1	1	1	1	2	1	5	1	2	6	2	1	6	2	1	1	1	3	1		4	5	2	1		121	11	12	42		6	4	5
3	2	3	3	3	3	3	3	3	3	3	3	2	2	2	2	2	2	2	2	2	2	3	4	5	4	2	4	4	4	4	4	5	2	4	2		3	2	3	4		333	22	22	33		1	1	2
1	1	2	2	2	2	2	2	1	1	1	3	1	1	1	2	1	2	2	2	4	3	6	5	6	1	4	6	5	1	4	4	4	1	5	1		4	3	5	4		223	12	43	45		3	2	2
1	1	2	2	2	2	2	2	1	1	1	3	1	2	1	2	1	2	2	2	3	2	5	5	6	1	4	6	5	1	4	4	4	1	5	1		4	3	5	4		223	12	32	45		3	2	2
2	1	2	2	3	1	3	2	3	3	3	3	2	1	1	1	2	1	1	3	3	3	6	6	2	2	4	2	3	2	3	3	2	4	5	2		5	3	2	3		223	11	33	52		3	4	3
1	1	2	2	2	2	2	3	1	1	1	2	1	1	2	2	1	1	1	1	3	3	1	1	2	3	3	3	3	2	1	2	3	1	5	1		1	2	3	2		222	21	33	13		5	3	4
3	1	1	1	2	1	2	1	2	1	2	3	1	1	1	1	1	1	1	3	4	3	3	5	6	2	3	4	4	2	2	3	5	1	5	1		4	3	3	3		113	11	43	43		4	4	3
4	2	1	2	2	2	3	3	2	2	3	3	1	1	1	1	1	1	1	4	5	4	4	3	3	4	3	2	2	2	3	3	2	3	4	4		2	3	2	3		123	11	54	22		3	4	3
1	1	3	3	3	3	3	3	3	3	3	3	2	2	2	2	2	2	2	1	4	4	2	6	6	1	2	5	5	1	5	5	5	1	5	1		5	2	4	5		333	22	44	54		1	1	1
4	2	1	3	2	2	3	2	2	2	3	3	2	1	1	1	1	2	2	2	3	4	4	3	1	4	4	3	2	4	3	3	2	3	5	3		3	3	2	3		133	12	34	32		2	2	3
3	3	2	3	2	3	2	1	2	3	2	1	1	2	1	2	2	1	2	3	3	2	3	4	5	4	3	2	3	4	6	2	2	3	5	1		3	3	2	2		231	11	32	32		6	4	4
3	1	2	2	2	3	3	3	3	3	3	3	1	2	2	2	2	2	1	1	3	2	6	6	6	3	3	6	3	3	3	5	3	4	5	2		5	2	5	5		223	22	32	55		3	1	1
1	1	1	1	2	1	1	2	1	1	2	2	2	2	1	2	2	2	2	2	2	2	6	6	6	2	1	6	3	1	3	1	1	5	1	1		5	1	5	1		112	12	22	55		5	2	5
3	2	2	3	2	3	2	2	2	2	1	1	1	2	1	1	1	2	2	3	4	4	4	2	5	2	4	5	5	2	4	3	2	3	5	2		2	3	4	3		231	12	44	24		6	2	3
1	1	3	3	3	3	2	2	2	3	3	1	2	2	2	2	2	2	2	4	4	4	6	6	6	2	1	6	3	1	3	2	1	1	5	1		5	1	5	2		331	22	44	55		6	1	4
1	1	1	2	2	2	2	2	2	2	2	2	2	2	2	2	2	2	2	1	3	2	6	5	6	1	2	6	2	1	3	1	4	3	5	1		4	2	5	1		122	22	32	45		5	1	5
1	1	1	2	2	2	2	2	2	2	2	2	2	2	2	2	2	2	2	1	3	2	6	2	6	1	6	6	1	3	3	3	4	3	5	1		2	5	5	3		122	22	32	25		5	1	3
3	1	2	3	2	3	2	1	2	3	2	1	1	2	1	2	2	1	2	3	3	2	3	4	5	4	3	2	3	4	6	2	2	3	5	1		3	3	2	2		231	11	32	32		6	4	4
1	1	3	3	3	2	3	3	3	3	3	3	2	2	2	2	2	2	2	3	1	1	4	4	6	1	1	4	4	1	4	3	5	5	5	1		3	1	3	3		333	22	11	33		1	1	3
2	1	1	1	3	3	3	2	3	3	2	2	2	2	1	2	1	2	2	1	1	2	6	6	4	6	2	6	6	1	4	1	1	3	1	3		5	2	5	1		112	12	12	55		5	2	5
2	1	3	3	3	3	3	3	3	2	3	3	2	2	2	2	2	2	2	1	1	1	6	6	6	2	1	6	6	1	6	5	5	2	5	1		5	1	5	5		333	22	11	55		1	1	1
4	3	1	1	1	1	1	1	1	1	1	3	2	2	1	1	1	2	1	4	2	3	4	6	6	3	4	5	3	3	2	5	1	5	4	5		5	3	4	5		113	12	23	54		4	2	1
3	1	2	3	2	1	3	3	2	2	3	3	2	2	2	2	1	2	2	1	3	1	1	6	6	3	2	3	2	2	4	5	1	1	4	2		5	2	3	5		233	22	31	53		2	1	1
1	1	1	1	1	1	1	1	1	1	1	1	2	1	1	2	2	1	1	1	1	1	1	5	1	1	1	1	5	1	5	2	1	1	2	1		4	1	1	2		111	11	11	41		6	4	4
2	2	2	2	1	2	2	2	2	2	2	3	1	1	1	1	1	1	2	4	3	2	2	3	6	5	4	6	4	1	4	3	3	2	1	4		2	3	5	3		223	11	32	25		3	4	3
2	1	2	2	2	1	2	2	2	2	3	3	2	2	2	2	2	2	2	3	1	1	2	2	5	4	3	4	4	2	5	2	2	5	4	3		2	3	3	2		223	22	11	23		3	1	4
3	1	3	3	3	3	3	2	2	3	3	3	2	2	1	2	2	2	2	1	2	1	5	5	6	4	3	6	6	2	4	5	5	2	5	2		4	2	5	5		333	12	21	45		1	2	1
3	1	2	2	1	3	3	3	3	3	3	1	2	1	2	2	2	2	2	4	1	2	5	6	6	1	1	6	6	1	4	5	1	4	3	1		5	1	5	5		221	22	12	55		6	1	1
2	1	2	3	2	2	3	3	2	2	3	3	2	2	1	2	2	2	2	1	4	2	1	4	4	2	2	4	6	1	3	3	4	1	5	1		3	2	3	3		233	12	42	33		2	2	3
1	1	3	3	3	3	3	3	2	3	3	3	2	2	2	2	2	2	2	4	4	4	6	6	5	1	1	6	5	1	5	4	1	1	5	1		5	1	5	4		333	22	44	55		1	1	2
3	4	1	2	1	1	1	1	1	1	1	3	1	1	1	1	1	1	1	1	2	4	2	6	4	4	6	4	3	2	4	2	3	2	5	1		5	5	3	2		123	11	24	53		3	4	4
1	1	2	2	2	2	2	2	2	2	2	2	2	2	2	2	2	2	2	1	1	1	6	1	6	1	6	6	4	1	4	5	1	1	5	1		1	5	5	5		222	22	11	15		5	1	1
4	1	2	3	1	1	2	1	2	2	2	1	1	1	2	2	2	2	2	1	4	2	3	6	6	1	1	6	6	1	6	4	5	3	5	3		5	1	5	4		231	22	42	55		6	1	2
1	1	3	3	3	3	3	3	2	3	3	3	2	2	2	2	2	2	2	4	4	4	6	6	6	4	1	4	4	1	4	4	1	1	5	1		5	1	3	4		333	22	44	53		1	1	2
4	2	2	1	2	1	1	2	2	2	2	2	2	2	2	1	2	2	2	1	1	1	1	1	2	2	2	3	3	1	3	1	1	1	4	4		1	2	2	1		212	22	11	12		5	1	5
3	3	1	2	2	3	3	3	2	2	3	3	1	1	1	1	2	2	1	3	3	3	4	4	6	2	4	5	4	2	4	4	2	3	5	2		3	3	4	4		123	12	33	34		3	2	2
4	3	1	2	2	2	2	2	2	2	2	3	1	1	1	1	1	1	1	4	3	3	4	5	5	4	5	5	4	4	5	3	2	5	2	4		4	4	4	3		123	11	33	44		3	4	3
3	1	2	2	3	3	3	3	3	3	3	3	2	2	2	2	2	2	2	4	3	3	5	4	5	3	3	4	4	3	3	4	2	2	5	2		3	3	3	4		223	22	33	33		3	1	2
1	1	1	2	1	2	2	3	3	2	2	3	1	2	2	2	2	2	1	1	1	2	4	4	3	4	4	6	6	3	5	4	1	2	4	5		3	3	5	4		123	22	12	35		3	1	2
3	1	1	3	1	1	1	1	3	3	1	1	1	1	1	1	1	1	2	1	3	4	1	4	4	4	5	4	4	2	5	5	1	1	3	2		3	4	3	5		131	11	34	33		6	4	1
4	1	2	2	2	2	2	2	2	2	2	2	1	1	1	1	1	1	1	2	4	2	1	1	2	3	2	1	1	2	1	2	2	2	5	4		1	2	1	2		222	11	42	11		5	4	4
3	3	1	1	2	1	1	1	1	1	1	2	1	1	1	1	1	1	2	4	4	4	5	2	2	3	3	2	5	3	2	3	2	4	5	4		2	3	2	3		112	11	44	22		5	4	3
4	1	3	2	1	1	1	2	1	1	3	3	2	1	2	1	1	2	1	4	2	4	5	4	3	3	4	6	6	1	4	4	2	5	1	5		3	3	5	4		323	22	24	35		3	1	2
3	1	1	2	2	3	3	3	2	2	3	3	1	2	1	2	1	2	2	2	3	3	2	5	5	2	4	6	5	2	4	4	4	3	5	2		4	3	5	4		123	12	33	45		3	2	2
3	4	1	2	1	1	2	2	1	2	3	3	1	1	1	1	1	1	1	4	2	2	2	4	4	2	4	4	4	2	4	4	1	5	2	4		3	3	3	4		123	11	22	33		3	4	2
3	2	2	3	2	3	2	2	2	2	1	1	1	2	1	1	1	2	2	3	4	4	4	2	5	2	4	5	5	2	4	3	2	3	5	2		2	3	4	3		231	12	44	24		6	2	3
2	1	2	3	2	3	2	1	2	3	2	1	1	2	1	2	2	1	2	3	3	2	3	4	5	4	3	2	3	4	6	2	2	3	5	1		3	2	2	2		231	11	32	32		6	4	4
1	1	1	1	1	1	1	1	1	1	1	1	2	1	1	2	2	1	1	1	1	2	1	5	1	1	1	1	5	1	5	2	1	1	2	1		4	1	1	2		111	11	12	41		6	4	4
2	1	2	2	2	1	2	2	2	2	3	3	2	2	2	2	2	2	2	3	1	1	6	4	5	4	3	4	4	2	5	2	2	5	4	3		3	2	3	2		223	22	11	33		3	1	4
2	1	2	3	2	2	3	3	2	2	3	3	1	1	1	1	2	2	2	1	4	2	1	4	4	2	2	4	6	1	3	3	4	1	5	1		3	2	3	3		233	12	42	33		2	2	3
1	1	2	2	2	2	2	2	2	2	2	2	2	2	2	2	2	2	2	1	1	1	6	1	6	1	6	6	4	1	4	5	1	1	5	1		1	5	5	5		222	22	11	15		5	1	1
4	3	1	2	2	2	2	2	2	2	2	3	1	1	1	1	1	1	1	4	3	3	4	5	5	4	5	5	4	4	5	3	2	5	2	4		4	4	4	3		123	11	33	44		3	4	3
3	1	1	3	1	1	1	1	3	3	1	1	1	1	1	1	1	1	1	3	3	4	1	5	1	4	5	4	4	1	4	3	1	1	2	3		4	4	3	3		131	11	34	43		6	4	3
4	3	2	3	3	2	1	3	2	2	3	3	2	1	1	2	2	1	2	3	3	2	4	5	5	4	4	4	5	4	5	3	3	3	4	2		4	3	3	3		233	11	32	43		2	4	3
4	1	1	3	3	2	3	3	2	1	3	3	2	1	1	1	2	2	2	1	4	4	4	4	6	4	4	4	4	2	3	4	4	5	4	3		3	3	3	4		133	12	44	33		2	2	2
4	1	2	3	3	3	3	2	2	2	3	3	2	2	2	2	2	2	2	1	2	1	2	5	6	3	4	6	5	1	5	5	4	1	5	2		4	3	5	5		233	22	21	45		2	1	1
3	1	2	2	1	1	2	2	2	2	2	1	2	1	1	1	2	1	1	1	3	3	1	2	3	1	2	3	3	2	4	2	2	1	3	2		2	2	3	2		221	11	33	23		6	4	4
1	1	2	2	2	2	2	2	2	2	2	2	2	2	2	2	2	2	2	1	1	1	6	1	6	1	6	6	4	1	4	5	1	1	5	1		1	5	5	5		222	22	11	15		5	1	1
1	1	3	3	3	3	3	3	2	3	3	3	2	2	2	2	2	2	2	4	4	4	6	6	6	4	1	4	4	1	4	4	1	1	5	1		5	1	3	4		333	22	44	53		1	1	2
2	1	1	1	1	1	1	1	2	2	3	3	1	1	1	2	1	1	2	4	4	2	6	6	6	1	1	6	1	1	6	2	5	5	5	2		5	1	5	2		113	11	42	55		4	4	4
2	1	1	1	2	1	1	2	2	2	2	2	1	1	1	1	1	1	1	3	3	2	2	2	2	3	3	2	3	4	2	2	1	1	5	1		2	3	2	2		112	11	32	22		5	4	4
5	4	1	1	1	1	1	1	1	1	1	1	1	1	1	1	1	1	1	5	4	5	1	1	6	3	6	2	3	3	3	1	1	4	5	3		1	5	2	1		111	11	45	12		6	4	5
2	1	3	3	3	3	3	3	3	3	3	1	2	2	2	2	2	2	2	2	4	1	1	2	1	1	2	6	6	1	5	3	3	2	5	1		2	2	5	3		331	22	41	25		6	1	3
1	1	1	1	1	1	1	1	1	1	1	1	1	1	2	2	2	2	2	1	1	1	6	1	6	1	1	6	6	1	6	1	5	1	5	1		1	1	5	1		111	22	11	15		6	1	5
1	2	2	3	2	2	3	3	2	2	3	3	2	1	2	1	1	1	1	2	3	1	1	2	6	1	2	6	4	1	5	5	4	1	4	1		2	2	5	5		233	21	31	25		2	3	1
3	1	3	1	1	1	1	2	1	1	1	3	1	1	1	1	1	1	2	1	2	2	3	1	6	1	4	5	5	2	4	2	1	3	5	2		1	3	4	2		313	11	22	14		4	4	4
4	2	3	3	3	1	1	2	3	2	2	1	1	1	1	2	1	1	2	1	3	3	5	6	5	1	2	4	6	1	4	3	1	3	5	3		5	2	3	3		331	11	33	53		6	4	3
1	1	1	3	3	3	3	3	3	3	3	3	1	1	1	2	2	1	2	1	1	2	6	1	6	6	6	6	1	4	6	3	1	1	5	1		1	5	5	3		133	11	12	15		2	4	3
2	1	1	2	3	3	3	2	2	2	3	3	2	1	1	1	2	1	2	2	2	1	6	2	4	2	2	3	3	1	5	4	4	3	5	2		2	2	3	4		123	11	21	23		3	4	2
1	1	1	3	2	2	1	2	3	3	2	3	2	2	2	2	2	2	2	4	4	4	6	3	6	2	2	6	4	2	4	4	1	1	5	1		3	2	5	4		133	22	44	35		2	1	2
2	2	2	1	1	1	2	3	2	2	1	3	1	2	2	1	1	2	1	2	4	2	3	3	1	2	3	6	5	5	4	1	2	4	3	5		3	2	5	1		213	22	42	35		4	1	5
2	4	3	3	1	1	1	1	2	3	3	3	1	1	1	1	1	2	1	4	1	4	3	3	1	3	3	4	1	2	6	1	1	3	1	2		3	3	3	1		333	12	14	33		1	2	5
2	1	1	3	3	1	3	1	1	1	3	3	2	2	2	2	2	2	2	4	2	4	1	1	6	1	2	6	6	1	6	4	4	1	5	1		1	2	5	4		133	22	24	15		2	1	2
1	1	2	2	2	2	2	2	2	2	2	2	1	1	1	1	1	1	1	2	1	2	1	2	1	2	2	2	2	2	2	1	1	1	1	2		2	2	2	1		222	11	12	22		5	4	5
3	2	2	2	2	2	3	2	3	3	2	1	2	2	2	2	2	2	2	3	3	2	3	2	6	2	4	4	5	2	4	3	2	3	5	2		2	3	3	3		221	22	32	23		6	1	3
4	2	1	1	1	1	1	1	1	1	1	3	1	2	1	1	2	2	1	1	1	1	6	6	6	1	3	6	6	1	4	4	5	5	4	5		5	2	5	4		113	12	11	55		4	2	2
1	1	1	3	2	2	1	2	3	3	2	3	2	2	2	2	2	2	2	4	4	4	6	3	6	2	2	6	4	2	4	4	1	1	5	1		3	2	5	4		133	22	44	35		2	1	2
1	1	3	3	3	2	2	3	3	3	2	1	2	2	2	2	2	2	2	1	1	1	1	1	6	1	1	6	6	1	5	5	5	1	5	1		1	1	5	5		331	22	11	15		6	1	1
2	1	2	3	3	3	3	3	2	3	2	1	2	2	1	2	2	2	2	1	2	2	2	5	6	2	2	6	6	1	5	5	4	2	5	1		4	2	5	5		231	12	22	45		6	2	1
2	2	2	2	3	2	2	2	2	1	2	3	1	2	1	1	1	1	1	1	2	1	6	6	6	6	2	6	6	1	5	1	5	1	5	1		5	2	5	1		223	11	21	55		3	4	5
3	2	2	3	3	3	3	2	3	3	3	3	2	2	1	1	2	2	2	2	3	4	3	5	6	4	3	6	5	2	4	4	2	2	3	2		4	2	5	4		233	12	34	45		2	2	2
2	1	3	3	3	3	3	3	3	3	3	3	2	2	1	1	2	2	1	2	1	2	1	1	6	1	1	6	6	2	6	2	1	2	5	2		1	1	5	2		333	12	12	15		1	2	4
2	1	2	1	1	1	2	1	3	1	1	1	2	2	1	1	2	2	1	1	1	2	6	6	2	1	1	6	6	1	6	2	1	2	1	1		5	1	5	2		211	12	12	55		6	2	4
4	3	1	3	2	1	2	2	2	1	2	3	1	2	2	1	1	2	1	4	4	4	2	1	3	3	4	2	2	3	2	2	2	3	3	3		1	3	2	2		133	22	44	12		2	1	4
4	3	2	3	3	2	1	3	2	2	3	3	2	1	1	2	2	1	2	3	3	2	4	5	5	4	4	4	5	4	5	3	3	3	4	2		4	3	3	3		233	11	32	43		2	4	3
4	1	1	2	2	2	3	2	2	2	3	3	1	1	1	1	1	1	1	3	2	4	4	4	4	5	5	4	4	5	4	3	1	5	5	5		3	4	3	3		123	11	24	33		3	4	3
1	1	1	1	3	3	3	1	1	3	1	3	2	2	2	2	2	2	2	1	1	2	6	6	6	1	2	6	6	1	4	5	5	2	5	1		5	2	5	5		113	22	12	55		4	1	1
4	1	1	2	2	2	3	2	2	2	3	3	1	1	1	1	1	1	1	5	3	1	4	4	4	5	5	4	4	5	4	3	1	5	5	5		3	4	3	3		123	11	31	33		3	4	3
4	1	2	3	3	3	3	2	2	2	3	3	2	2	2	2	2	2	2	1	2	1	2	5	6	3	4	6	5	1	5	5	4	1	5	2		4	3	5	5		233	22	21	45		2	1	1
4	1	1	3	3	2	3	3	2	1	3	3	2	1	1	1	2	2	2	1	3	2	4	6	6	4	5	5	4	3	4	4	1	5	5	5		5	4	4	4		133	12	32	54		2	2	2
3	3	1	1	2	1	1	1	1	1	1	2	1	1	1	1	1	1	2	4	4	4	5	2	2	3	3	2	5	3	2	3	2	4	5	4		2	3	2	3		112	11	44	22		5	4	3
4	2	1	2	2	2	2	2	1	1	1	3	1	2	2	1	1	2	2	3	3	2	4	2	3	4	4	3	2	3	2	4	1	3	4	2		2	3	3	4		123	22	32	23		3	1	2
4	4	1	3	2	1	2	2	3	2	2	3	1	1	2	1	1	2	1	4	4	3	2	1	3	3	4	1	1	4	2	3	2	4	2	4		1	3	1	3		133	22	43	11		2	1	3
4	2	1	2	2	2	2	2	1	2	2	2	2	1	1	1	2	1	1	3	4	3	3	3	3	4	3	4	3	2	4	3	2	4	2	4		2	3	3	3		122	11	43	23		5	4	3
3	1	2	2	1	1	2	2	2	2	2	1	2	1	1	1	2	1	1	1	3	3	1	2	3	1	2	3	3	2	4	2	2	1	3	2		2	2	2	2		221	11	33	22		6	4	4
3	4	2	1	2	1	2	3	1	2	1	2	1	1	1	1	1	1	1	4	3	2	3	2	3	1	2	3	2	3	3	1	2	1	2	2		2	2	2	1		212	11	32	22		5	4	5
2	1	1	2	3	3	3	3	3	3	3	3	2	1	1	1	2	1	1	3	1	1	6	4	2	2	3	4	5	2	3	3	1	4	3	2		3	3	3	3		123	11	11	33		3	4	3
4	1	3	2	1	1	1	2	1	1	3	3	2	1	2	1	1	2	1	4	2	4	5	4	3	3	4	6	6	1	4	4	2	5	1	5		3	3	5	4		323	22	24	35		3	1	2
2	1	1	1	1	1	1	1	1	2	2	3	1	1	1	1	1	1	1	4	1	1	4	5	6	1	2	5	6	2	5	3	5	1	5	1		4	2	4	3		113	11	11	44		4	4	3
3	1	1	1	1	1	2	2	1	1	2	3	1	1	1	1	1	1	1	5	3	4	4	3	3	3	3	2	2	3	3	2	2	2	5	2		2	2	2	2		113	11	34	22		4	4	4
3	1	1	2	2	3	3	3	2	2	3	3	1	2	1	2	1	2	2	2	3	3	2	5	5	2	4	6	5	2	4	4	4	3	5	2		4	3	5	4		123	12	33	45		3	2	2
2	1	1	2	2	2	1	2	1	2	3	3	1	1	1	1	1	2	1	3	3	4	3	4	5	2	4	3	2	3	3	2	1	5	4	3		3	3	2	2		123	12	34	32		3	2	4
2	1	2	3	2	2	2	2	3	3	3	3	2	2	2	1	2	1	2	1	1	1	5	5	6	1	2	6	6	1	5	5	5	3	4	2		4	2	5	5		233	21	11	45		2	3	1
3	1	3	3	2	2	3	3	3	3	3	3	2	2	1	2	2	2	2	2	1	2	5	4	5	1	2	5	5	4	5	4	5	4	4	2		3	2	4	4		333	12	12	34		1	2	2
3	4	1	2	1	1	2	2	1	2	3	3	1	1	1	1	1	1	1	4	2	2	3	4	4	2	4	4	4	2	4	4	1	5	2	4		3	3	3	4		123	11	22	33		3	4	2
5	4	1	1	1	1	1	1	1	1	2	2	1	1	1	1	1	1	1	5	4	5	5	1	2	5	5	2	2	5	2	1	1	5	2	5		1	4	2	1		112	11	45	12		5	4	5
3	1	1	1	1	1	1	1	1	1	1	2	1	1	1	1	1	1	1	3	3	4	3	4	3	2	3	3	2	4	2	2	1	4	5	1		3	2	2	2		112	11	34	32		5	4	4
2	1	1	2	2	2	3	2	2	2	3	3	2	2	2	2	2	2	1	2	1	1	2	2	5	4	2	6	6	1	6	3	4	4	5	2		2	2	5	3		123	22	11	25		3	1	3
1	2	1	3	2	2	2	3	3	2	3	2	1	2	1	2	2	1	2	1	1	1	1	4	4	4	1	1	4	4	4	1	1	4	4	4		3	1	1	1		132	11	11	31		5	4	5
3	1	3	2	1	2	2	2	2	2	3	3	1	1	1	1	2	1	1	3	4	5	4	4	3	3	1	2	1	1	1	2	2	5	4	5		3	1	2	2		323	11	45	32		3	4	4
3	2	1	1	2	2	3	2	2	2	3	3	1	1	1	1	1	1	2	3	4	4	1	2	3	2	4	3	2	2	4	3	1	3	4	2		2	3	3	3		113	11	44	23		4	4	3
3	1	1	1	1	1	1	1	1	2	3	3	2	2	2	2	2	2	2	5	2	5	4	4	4	4	4	4	4	4	4	3	1	5	5	5		3	3	3	3		113	22	25	33		4	1	3
4	1	1	1	2	1	2	2	2	2	3	3	2	1	1	1	1	1	1	2	3	2	4	3	2	2	2	4	4	1	3	3	1	5	4	1		3	2	3	3		113	11	32	33		4	4	3
3	3	2	2	2	2	3	2	2	3	3	3	2	2	2	2	2	2	2	2	2	1	4	4	6	1	2	4	6	2	4	4	5	4	5	4		3	2	3	4		223	22	21	33		3	1	2
3	1	2	1	3	2	3	3	3	3	3	3	1	1	1	1	1	1	2	1	4	2	3	2	4	1	2	2	4	1	3	5	4	1	1	1		2	2	2	5		213	11	42	22		4	4	1
3	1	2	3	3	2	2	2	2	2	3	3	2	2	1	1	2	2	2	4	2	2	2	3	6	2	2	5	3	1	2	5	4	1	5	3		2	2	4	5		233	12	22	24		2	2	1
1	2	1	3	3	3	3	3	3	3	3	3	2	2	2	2	2	2	2	1	1	1	1	4	4	1	1	5	6	1	2	3	4	1	5	1		3	1	4	3		133	22	11	34		2	1	3
2	1	1	1	1	2	1	2	2	2	3	3	1	1	1	1	1	1	1	5	3	4	3	4	3	2	3	3	3	1	3	3	3	3	4	2		3	2	2	3		113	11	34	32		4	4	3
3	1	3	3	3	3	3	3	3	3	3	1	2	2	2	2	2	2	2	1	1	1	2	1	6	1	1	6	6	1	6	5	1	1	5	1		1	1	5	5		331	22	11	15		6	1	1
3	1	2	2	2	2	2	2	2	2	2	2	2	2	2	2	1	2	2	2	3	3	2	2	1	2	2	2	2	2	2	3	2	2	2	2		2	2	2	3		222	22	33	22		5	1	3
1	1	3	3	3	3	3	3	3	3	3	3	2	2	2	2	2	2	2	1	1	1	6	6	6	1	2	6	5	1	4	5	5	1	5	1		5	2	5	5		333	22	11	55		1	1	1
2	1	1	2	1	3	3	1	1	1	1	3	2	2	1	1	2	2	2	3	3	4	1	5	6	2	2	6	6	2	4	3	3	1	5	1		4	2	5	3		123	12	34	45		3	2	3
3	1	3	3	3	3	3	3	3	3	3	3	2	2	2	2	1	1	1	1	1	2	6	6	6	1	1	1	1	1	4	4	1	1	5	1		5	1	1	4		333	21	12	51		1	3	2
3	4	2	2	2	2	2	2	2	2	2	2	1	1	2	2	2	2	2	2	3	3	2	2	1	2	2	2	2	2	2	1	2	2	2	2		2	2	2	1		222	22	33	22		5	1	5
2	1	3	2	2	3	2	1	3	1	2	2	2	1	1	2	2	2	2	1	1	2	2	2	1	1	1	2	6	1	4	2	5	1	5	1		2	1	2	2		322	12	12	22		5	2	4
2	1	3	3	3	3	3	3	3	3	3	3	2	2	2	2	2	2	2	1	1	1	6	6	6	6	6	6	6	6	4	5	5	1	5	1		5	5	5	5		333	22	11	55		1	1	1
1	1	2	2	2	2	2	2	2	3	2	3	2	2	1	2	2	2	2	1	2	1	1	4	6	5	1	6	1	1	5	4	5	1	5	1		3	1	5	4		223	12	21	35		3	2	2
3	1	3	3	3	3	3	3	3	3	3	3	2	2	2	2	1	1	2	1	3	4	6	6	6	1	1	1	1	1	1	4	1	1	5	1		5	1	1	4		333	21	34	51		1	3	2
3	1	3	3	3	3	3	3	3	3	3	3	2	2	2	2	2	1	2	1	3	4	6	6	1	1	1	1	1	1	1	1	1	1	5	1		5	1	1	1		333	21	34	51		1	3	5
4	1	2	2	3	2	3	2	2	1	1	3	2	2	1	2	2	2	2	4	2	1	5	4	6	2	3	4	6	4	4	3	3	2	5	2		3	2	3	3		223	12	21	33		3	2	3
1	1	1	2	2	3	2	2	2	2	2	2	2	2	1	2	2	2	2	1	3	1	3	4	1	1	2	2	1	2	2	1	1	1	2	1		3	2	2	1		122	12	31	32		5	2	5
3	1	3	3	3	2	3	3	2	3	3	2	2	2	2	2	2	2	2	1	1	1	6	6	6	6	4	4	4	1	4	4	3	2	4	1		5	3	3	4		332	22	11	53		5	1	2
1	1	3	3	2	2	3	3	2	3	3	3	2	2	1	1	1	1	1	1	2	1	1	4	6	1	1	6	4	1	6	5	5	2	5	5		3	1	5	5		333	11	21	35		1	4	1
2	1	2	2	1	2	2	2	2	2	2	1	2	2	2	2	2	2	2	1	3	2	1	6	6	1	5	5	6	1	2	3	2	2	5	2		5	4	4	3		221	22	32	54		6	1	3
1	1	3	3	2	3	3	3	2	3	3	3	2	2	1	1	1	1	2	1	1	1	1	4	4	1	1	4	4	1	4	5	5	2	1	1		3	1	3	5		333	11	11	33		1	4	1
3	1	3	3	3	3	3	3	3	3	3	3	2	2	2	2	1	1	2	1	3	4	6	6	6	1	1	1	1	1	4	4	1	1	5	1		5	1	1	4		333	21	34	51		1	3	2
2	1	2	2	2	2	2	2	2	3	3	2	2	2	2	2	2	2	2	1	2	1	1	6	6	6	1	6	3	1	3	5	5	1	5	1		5	1	5	5		222	22	21	55		5	1	1
2	1	1	2	1	1	1	1	2	2	2	1	1	2	1	2	1	1	1	4	3	3	1	1	3	1	1	3	3	1	3	1	2	2	2	2		1	1	3	1		121	11	33	13		6	4	5
3	1	2	2	3	2	2	2	2	2	1	1	2	2	2	2	2	2	2	2	3	3	3	5	6	2	4	6	6	1	4	5	2	1	5	2		4	3	5	5		221	22	33	45		6	1	1
1	1	1	3	1	2	2	2	2	2	2	3	1	2	2	2	1	1	2	2	2	2	3	1	6	1	2	6	6	1	4	2	2	1	5	1		1	2	5	2		133	21	22	15		2	3	4
2	1	1	2	2	3	2	3	3	2	3	2	2	1	1	2	2	2	2	1	2	1	1	5	6	2	5	5	3	1	3	4	1	2	5	1		4	4	4	4		122	12	21	44		5	2	2
3	2	3	3	3	3	2	2	2	3	2	2	1	1	1	2	1	1	2	3	3	1	3	3	3	2	4	4	2	3	2	3	2	3	5	1		2	3	3	3		332	11	31	23		5	4	3
4	1	1	3	3	2	3	1	2	2	3	3	2	2	1	2	1	2	2	3	5	4	5	3	3	5	3	1	2	1	6	1	2	5	5	5		2	3	1	1		133	12	54	21		2	2	5
3	1	3	3	3	3	2	2	2	3	2	1	1	1	2	2	1	2	1	1	3	1	1	2	1	2	2	6	6	2	6	5	2	2	5	1		2	2	5	5		331	22	31	25		6	1	1
1	1	2	3	3	2	3	3	2	3	3	3	2	1	1	1	1	1	1	2	2	1	2	1	5	1	1	3	6	1	5	4	4	1	5	1		1	1	2	4		233	11	21	12		2	4	2
1	1	2	3	3	2	2	2	3	2	2	3	2	2	2	2	2	2	2	1	2	1	6	6	6	1	2	6	5	2	5	4	1	2	5	1		5	2	5	4		233	22	21	55		2	1	2
3	1	2	1	2	2	2	1	2	3	2	3	2	2	1	1	1	1	1	5	3	3	6	2	2	2	5	4	2	5	2	5	1	3	5	4		2	4	3	5		213	11	33	23		4	4	1
2	1	2	2	1	1	1	1	1	2	2	1	2	2	1	2	2	2	2	1	1	1	4	4	6	1	1	6	4	1	4	5	5	1	5	1		3	1	5	5		221	12	11	35		6	2	1
2	1	2	1	1	1	2	2	2	3	3	3	1	1	2	2	1	1	1	3	2	2	3	4	6	2	3	5	6	1	2	4	2	2	5	1		3	3	4	4		213	21	22	34		4	3	2
4	1	1	2	2	2	2	2	2	2	2	2	1	2	2	2	2	2	2	1	3	2	6	6	6	1	4	5	5	1	5	4	2	2	5	2		5	3	4	4		122	22	32	54		5	1	2
1	1	3	1	1	1	1	1	1	2	2	2	2	2	1	2	2	2	2	2	4	2	4	4	6	2	2	6	6	2	4	5	3	2	5	1		3	2	5	5		312	12	42	35		5	2	1
2	1	1	2	2	2	2	2	3	2	2	3	1	1	2	2	2	2	2	2	2	1	6	6	6	1	1	6	6	1	4	3	5	1	5	1		5	1	5	3		123	22	21	55		3	1	3
3	1	3	3	3	3	3	3	2	3	3	3	2	2	2	2	2	2	2	1	1	1	6	6	6	4	4	3	3	1	5	5	4	4	5	1		5	3	2	5		333	22	11	52		1	1	1
1	1	1	2	1	1	1	1	1	1	1	2	2	2	2	2	2	2	2	1	1	2	4	4	6	1	1	6	6	1	6	3	4	1	5	1		3	1	5	3		122	22	12	35		5	1	3
1	1	2	2	3	2	3	3	2	2	2	3	1	1	1	1	1	1	1	3	3	2	6	5	6	1	3	6	5	1	4	4	4	2	5	1		4	2	5	4		223	11	32	45		3	4	2
1	1	1	1	1	2	3	2	2	1	2	1	1	1	1	2	1	1	1	1	1	3	1	1	5	1	1	1	5	1	5	1	5	4	1	1		1	1	1	1		111	11	13	11		6	4	5
END	2	1	1	3	3	3	3	2	3	2	3	2	1	1	2	2	1	2	1	1	1	1	1	3	1	1	2	3	1	3	5	3	3	5	2		1	1	2	5		113	11	11	12		4	4	1
[truncated: 7 more columns]

## Sheet: Bayesian
sf1	sf2	sf3	sf4	sf5	sf6	sf7	sf8	sf9	sf10	sf11	sf12	sf13	sf14	sf15	sf16	sf17	sf18	sf19	sf20	sf21	sf22	sf23	sf24	sf25	sf26	sf27	sf28	sf29	sf30	sf31	sf32	sf33	sf34	sf35	sf36		sf24r	sf27r	sf28r	sf32r		sf3/sf4/sf12	sf15/sf18	sf21/sf22	sf24/sf28		SFPhys	SFRole	SFSoc
4	1	1	1	1	2	2	1	1	1	1	1	2	2	2	2	2	2	2	4	3	2	6	6	6	2	2	6	6	2	6	5	1	5	5	4		5	2	5	5		111	22	32	55		6	1	1
2	1	2	2	3	3	3	3	3	3	3	3	1	1	1	1	2	2	2	3	1	1	1	6	4	4	4	4	4	4	4	3	2	2	5	4		5	3	3	3		223	12	11	53		3	2	3
1	1	1	1	1	1	1	3	1	3	3	3	1	1	2	2	1	1	1	1	1	1	1	6	6	1	1	6	1	1	6	5	5	5	5	1		5	1	5	5		113	21	11	55		4	3	1
2	2	3	2	2	2	3	2	2	3	3	3	2	1	2	2	2	1	2	1	2	2	3	2	5	2	4	2	2	2	3	4	3	2	5	3		2	3	2	4		323	21	22	22		3	3	2
3	1	2	3	3	3	3	3	3	3	3	3	2	2	2	1	2	2	2	1	2	1	4	6	6	5	4	5	6	1	6	5	4	2	5	1		5	3	4	5		233	22	21	54		2	1	1
1	1	2	3	3	3	3	2	2	3	3	3	1	1	1	1	1	1	1	4	3	2	1	1	4	2	2	2	2	1	5	1	5	2	5	2		1	2	2	1		233	11	32	12		2	4	5
3	2	3	3	3	1	3	2	1	3	3	3	1	1	1	1	1	1	1	4	1	3	1	1	6	1	2	2	2	1	3	5	5	2	5	1		1	2	2	5		333	11	13	12		1	4	1
2	1	1	2	2	2	2	2	2	2	3	3	1	1	1	1	2	1	1	3	2	2	3	2	1	1	5	5	5	1	5	2	1	1	5	5		2	4	4	2		123	11	22	24		3	4	4
3	1	1	2	2	2	3	3	3	3	3	3	2	2	2	2	2	2	2	1	1	1	2	5	6	2	2	6	6	2	5	5	1	4	5	2		4	2	5	5		123	22	11	45		3	1	1
3	1	3	2	2	2	1	2	2	2	1	1	2	1	2	2	2	1	2	3	4	3	6	2	1	2	4	2	2	2	4	1	2	1	5	3		2	3	2	1		321	21	43	22		6	3	5
1	1	2	2	3	2	2	3	3	3	3	3	2	2	2	2	2	2	2	1	1	1	6	6	6	1	1	6	6	1	5	5	1	3	3	3		5	1	5	5		223	22	11	55		3	1	1
1	1	2	3	2	2	3	3	3	2	3	3	2	2	2	2	2	2	2	1	4	4	2	4	6	1	1	5	6	1	4	4	1	2	5	1		3	1	4	4		233	22	44	34		2	1	2
1	1	1	3	1	3	3	1	1	3	3	3	2	2	2	2	2	2	2	4	1	4	6	6	6	1	1	3	1	6	4	5	5	1	5	1		5	1	3	5		133	22	14	53		2	1	1
4	2	1	2	3	1	3	3	2	2	3	3	1	1	1	1	2	2	2	4	3	4	4	5	1	4	6	2	1	2	2	3	1	5	3	4		4	5	2	3		123	12	34	42		3	2	3
3	1	3	3	3	3	3	3	3	3	3	3	2	2	2	2	2	2	2	1	2	1	5	5	6	2	2	6	5	2	5	5	5	2	5	1		4	2	5	5		333	22	21	45		1	1	1
4	3	2	2	2	2	2	2	2	2	2	3	1	1	1	1	1	1	2	2	2	2	5	5	6	2	4	5	4	2	4	4	2	4	3	4		4	3	4	4		223	11	22	44		3	4	2
3	2	2	3	3	2	3	2	3	3	3	3	2	1	1	1	2	2	2	1	1	1	5	5	6	2	3	6	6	2	5	5	3	2	5	2		4	3	5	5		233	12	11	45		2	2	1
1	1	1	3	3	3	3	3	3	3	3	3	2	2	2	2	2	2	2	1	1	1	6	6	6	1	1	6	6	1	6	5	5	1	5	1		5	1	5	5		133	22	11	55		2	1	1
1	2	2	2	2	2	2	2	3	2	2	3	2	1	2	1	2	1	2	2	1	2	6	5	5	1	1	5	5	1	4	2	2	1	4	1		4	1	4	2		223	21	12	44		3	3	4
2	1	3	3	2	3	3	2	3	3	2	1	2	2	1	2	2	2	2	1	2	2	2	5	6	2	1	6	6	2	4	5	4	1	5	2		4	1	5	5		331	12	22	45		6	2	1
1	1	2	2	3	3	3	3	2	2	3	3	2	1	2	1	2	2	2	2	1	1	6	4	4	4	4	4	6	4	4	4	3	2	5	1		3	3	3	4		223	22	11	33		3	1	2
1	1	1	3	1	2	3	1	1	2	2	3	1	2	1	2	1	2	1	4	1	4	6	6	6	1	1	3	1	2	1	5	2	1	4	1		5	1	3	5		133	12	14	53		2	2	1
3	1	1	3	3	3	3	2	3	3	2	3	2	2	2	2	2	2	2	4	4	2	6	6	6	1	1	1	3	5	6	2	5	1	5	1		5	1	1	2		133	22	42	51		2	1	4
1	1	1	3	1	3	3	1	3	3	3	3	2	2	2	2	2	2	2	4	4	4	6	6	6	1	1	3	6	1	4	2	5	1	5	1		5	1	2	2		133	22	44	52		2	1	4
2	3	2	3	3	2	3	3	2	1	2	3	2	2	2	2	2	2	2	1	2	1	6	6	6	2	2	6	6	2	4	5	4	2	5	1		5	2	5	5		233	22	21	55		2	1	1
3	1	2	3	2	3	3	2	3	3	3	3	2	2	2	2	2	2	2	1	2	2	6	6	6	2	2	6	4	1	5	4	2	2	5	2		5	2	5	4		233	22	22	55		2	1	2
1	1	2	2	2	2	3	2	3	3	3	3	2	2	2	1	2	2	2	1	2	1	1	1	6	1	1	6	5	1	6	3	5	1	5	1		1	1	5	3		223	22	21	15		3	1	3
3	1	2	3	2	2	3	2	2	3	3	3	1	1	1	1	1	1	1	4	3	4	2	1	2	1	1	2	2	1	2	5	5	2	5	2		1	1	2	5		233	11	34	12		2	4	1
1	1	3	3	3	3	3	3	3	3	2	1	2	2	2	2	2	2	1	1	1	2	6	6	6	1	1	6	6	1	6	4	4	1	5	1		5	1	5	4		331	22	12	55		6	1	2
1	1	1	3	1	3	3	1	3	3	3	3	2	2	2	2	2	2	2	4	4	2	6	6	6	1	1	3	6	1	4	5	5	1	5	1		5	1	2	5		133	22	42	52		2	1	1
3	1	2	3	3	3	3	2	2	3	3	3	1	1	1	1	1	1	1	4	3	2	1	1	4	2	2	2	2	1	5	4	5	2	5	2		1	2	2	4		233	11	32	12		2	4	2
3	1	2	2	2	2	3	3	2	2	3	3	2	2	2	1	1	2	2	2	2	2	2	5	6	5	2	6	6	1	5	5	5	1	5	2		4	2	5	5		223	22	22	45		3	1	1
4	3	3	3	1	1	2	2	3	1	1	1	1	1	1	1	1	1	1	2	2	3	3	3	2	4	5	1	4	4	4	2	1	1	2	2		3	4	1	2		331	11	23	31		6	4	4
1	1	1	3	1	2	2	1	2	3	3	3	2	2	2	2	2	2	2	4	1	4	6	6	6	1	1	3	1	6	4	5	1	5	5	1		5	1	2	5		133	22	14	52		2	1	1
3	1	1	2	2	1	1	1	2	2	2	2	2	2	2	2	2	2	2	2	3	2	6	6	6	1	2	6	6	1	2	5	3	2	5	1		5	2	5	5		122	22	32	55		5	1	1
3	1	1	2	1	1	2	1	1	1	2	1	1	1	1	1	1	1	2	1	1	2	5	6	6	2	5	5	5	2	5	2	2	2	2	3		5	4	4	2		121	11	12	54		6	4	4
4	1	1	3	1	1	2	1	1	2	3	3	2	1	1	1	2	2	1	1	4	1	5	6	5	2	2	4	4	3	4	4	5	2	5	1		5	2	3	4		133	12	41	53		2	2	2
4	2	1	3	3	2	2	2	2	2	2	3	1	1	1	1	1	1	1	3	3	3	3	4	3	4	3	4	3	2	3	3	2	2	3	2		3	3	3	3		133	11	33	33		2	4	3
2	1	2	3	3	3	3	3	3	3	3	3	2	1	2	1	1	2	1	3	3	2	6	3	6	2	3	5	5	1	5	3	2	2	4	2		3	3	4	3		233	22	32	34		2	1	3
2	1	2	3	3	3	3	3	3	3	3	3	2	1	1	2	2	1	2	2	1	1	2	2	1	4	2	6	6	2	6	5	5	2	5	1		2	2	5	5		233	11	11	25		2	4	1
1	1	1	1	1	3	2	3	3	2	3	3	1	1	2	2	2	2	2	1	1	2	6	5	5	1	1	5	5	1	5	3	5	1	1	1		4	1	4	3		113	22	12	44		4	1	3
3	2	2	1	2	1	2	2	2	2	2	3	1	1	1	1	1	1	1	3	3	3	3	6	4	4	3	4	3	2	3	3	2	2	4	3		5	2	3	3		213	11	33	53		4	4	3
3	1	1	1	1	1	1	1	1	1	1	1	1	2	1	1	2	2	1	2	1	1	6	4	6	1	4	6	6	1	4	3	1	2	4	2		3	3	5	3		111	12	11	35		6	2	3
3	1	1	2	1	2	2	1	2	2	3	1	2	1	1	1	2	1	1	1	1	2	1	5	1	2	6	2	1	6	2	1	1	1	3	1		4	5	2	1		121	11	12	42		6	4	5
3	2	3	3	3	3	3	3	3	3	3	3	2	2	2	2	2	2	2	2	2	2	3	4	5	4	2	4	4	4	4	4	5	2	4	2		3	2	3	4		333	22	22	33		1	1	2
1	1	2	2	2	2	2	2	1	1	1	3	1	1	1	2	1	2	2	2	4	3	6	5	6	1	4	6	5	1	4	4	4	1	5	1		4	3	5	4		223	12	43	45		3	2	2
1	1	2	2	2	2	2	2	1	1	1	3	1	2	1	2	1	2	2	2	3	2	5	5	6	1	4	6	5	1	4	4	4	1	5	1		4	3	5	4		223	12	32	45		3	2	2
2	1	2	2	3	1	3	2	3	3	3	3	2	1	1	1	2	1	1	3	3	3	6	6	2	2	4	2	3	2	3	3	2	4	5	2		5	3	2	3		223	11	33	52		3	4	3
1	1	2	2	2	2	2	3	1	1	1	2	1	1	2	2	1	1	1	1	3	3	1	1	2	3	3	3	3	2	1	2	3	1	5	1		1	2	3	2		222	21	33	13		5	3	4
3	1	1	1	2	1	2	1	2	1	2	3	1	1	1	1	1	1	1	3	4	3	3	5	6	2	3	4	4	2	2	3	5	1	5	1		4	3	3	3		113	11	43	43		4	4	3
4	2	1	2	2	2	3	3	2	2	3	3	1	1	1	1	1	1	1	4	5	4	4	3	3	4	3	2	2	2	3	3	2	3	4	4		2	3	2	3		123	11	54	22		3	4	3
1	1	3	3	3	3	3	3	3	3	3	3	2	2	2	2	2	2	2	1	4	4	2	6	6	1	2	5	5	1	5	5	5	1	5	1		5	2	4	5		333	22	44	54		1	1	1
4	2	1	3	2	2	3	2	2	2	3	3	2	1	1	1	1	2	2	2	3	4	4	3	1	4	4	3	2	4	3	3	2	3	5	3		3	3	2	3		133	12	34	32		2	2	3
3	3	2	3	2	3	2	1	2	3	2	1	1	2	1	2	2	1	2	3	3	2	3	4	5	4	3	2	3	4	6	2	2	3	5	1		3	3	2	2		231	11	32	32		6	4	4
3	1	2	2	2	3	3	3	3	3	3	3	1	2	2	2	2	2	1	1	3	2	6	6	6	3	3	6	3	3	3	5	3	4	5	2		5	2	5	5		223	22	32	55		3	1	1
1	1	1	1	2	1	1	2	1	1	2	2	2	2	1	2	2	2	2	2	2	2	6	6	6	2	1	6	3	1	3	1	1	5	1	1		5	1	5	1		112	12	22	55		5	2	5
3	2	2	3	2	3	2	2	2	2	1	1	1	2	1	1	1	2	2	3	4	4	4	2	5	2	4	5	5	2	4	3	2	3	5	2		2	3	4	3		231	12	44	24		6	2	3
1	1	3	3	3	3	2	2	2	3	3	1	2	2	2	2	2	2	2	4	4	4	6	6	6	2	1	6	3	1	3	2	1	1	5	1		5	1	5	2		331	22	44	55		6	1	4
1	1	1	2	2	2	2	2	2	2	2	2	2	2	2	2	2	2	2	1	3	2	6	5	6	1	2	6	2	1	3	1	4	3	5	1		4	2	5	1		122	22	32	45		5	1	5
1	1	1	2	2	2	2	2	2	2	2	2	2	2	2	2	2	2	2	1	3	2	6	2	6	1	6	6	1	3	3	3	4	3	5	1		2	5	5	3		122	22	32	25		5	1	3
3	1	2	3	2	3	2	1	2	3	2	1	1	2	1	2	2	1	2	3	3	2	3	4	5	4	3	2	3	4	6	2	2	3	5	1		3	3	2	2		231	11	32	32		6	4	4
1	1	3	3	3	2	3	3	3	3	3	3	2	2	2	2	2	2	2	3	1	1	4	4	6	1	1	4	4	1	4	3	5	5	5	1		3	1	3	3		333	22	11	33		1	1	3
2	1	1	1	3	3	3	2	3	3	2	2	2	2	1	2	1	2	2	1	1	2	6	6	4	6	2	6	6	1	4	1	1	3	1	3		5	2	5	1		112	12	12	55		5	2	5
2	1	3	3	3	3	3	3	3	2	3	3	2	2	2	2	2	2	2	1	1	1	6	6	6	2	1	6	6	1	6	5	5	2	5	1		5	1	5	5		333	22	11	55		1	1	1
4	3	1	1	1	1	1	1	1	1	1	3	2	2	1	1	1	2	1	4	2	3	4	6	6	3	4	5	3	3	2	5	1	5	4	5		5	3	4	5		113	12	23	54		4	2	1
3	1	2	3	2	1	3	3	2	2	3	3	2	2	2	2	1	2	2	1	3	1	1	6	6	3	2	3	2	2	4	5	1	1	4	2		5	2	3	5		233	22	31	53		2	1	1
1	1	1	1	1	1	1	1	1	1	1	1	2	1	1	2	2	1	1	1	1	1	1	5	1	1	1	1	5	1	5	2	1	1	2	1		4	1	1	2		111	11	11	41		6	4	4
2	2	2	2	1	2	2	2	2	2	2	3	1	1	1	1	1	1	2	4	3	2	2	3	6	5	4	6	4	1	4	3	3	2	1	4		2	3	5	3		223	11	32	25		3	4	3
2	1	2	2	2	1	2	2	2	2	3	3	2	2	2	2	2	2	2	3	1	1	2	2	5	4	3	4	4	2	5	2	2	5	4	3		2	3	3	2		223	22	11	23		3	1	4
3	1	3	3	3	3	3	2	2	3	3	3	2	2	1	2	2	2	2	1	2	1	5	5	6	4	3	6	6	2	4	5	5	2	5	2		4	2	5	5		333	12	21	45		1	2	1
3	1	2	2	1	3	3	3	3	3	3	1	2	1	2	2	2	2	2	4	1	2	5	6	6	1	1	6	6	1	4	5	1	4	3	1		5	1	5	5		221	22	12	55		6	1	1
2	1	2	3	2	2	3	3	2	2	3	3	2	2	1	2	2	2	2	1	4	2	1	4	4	2	2	4	6	1	3	3	4	1	5	1		3	2	3	3		233	12	42	33		2	2	3
1	1	3	3	3	3	3	3	2	3	3	3	2	2	2	2	2	2	2	4	4	4	6	6	5	1	1	6	5	1	5	4	1	1	5	1		5	1	5	4		333	22	44	55		1	1	2
3	4	1	2	1	1	1	1	1	1	1	3	1	1	1	1	1	1	1	1	2	4	2	6	4	4	6	4	3	2	4	2	3	2	5	1		5	5	3	2		123	11	24	53		3	4	4
1	1	2	2	2	2	2	2	2	2	2	2	2	2	2	2	2	2	2	1	1	1	6	1	6	1	6	6	4	1	4	5	1	1	5	1		1	5	5	5		222	22	11	15		5	1	1
4	1	2	3	1	1	2	1	2	2	2	1	1	1	2	2	2	2	2	1	4	2	3	6	6	1	1	6	6	1	6	4	5	3	5	3		5	1	5	4		231	22	42	55		6	1	2
1	1	3	3	3	3	3	3	2	3	3	3	2	2	2	2	2	2	2	4	4	4	6	6	6	4	1	4	4	1	4	4	1	1	5	1		5	1	3	4		333	22	44	53		1	1	2
4	2	2	1	2	1	1	2	2	2	2	2	2	2	2	1	2	2	2	1	1	1	1	1	2	2	2	3	3	1	3	1	1	1	4	4		1	2	2	1		212	22	11	12		5	1	5
3	3	1	2	2	3	3	3	2	2	3	3	1	1	1	1	2	2	1	3	3	3	4	4	6	2	4	5	4	2	4	4	2	3	5	2		3	3	4	4		123	12	33	34		3	2	2
4	3	1	2	2	2	2	2	2	2	2	3	1	1	1	1	1	1	1	4	3	3	4	5	5	4	5	5	4	4	5	3	2	5	2	4		4	4	4	3		123	11	33	44		3	4	3
3	1	2	2	3	3	3	3	3	3	3	3	2	2	2	2	2	2	2	4	3	3	5	4	5	3	3	4	4	3	3	4	2	2	5	2		3	3	3	4		223	22	33	33		3	1	2
1	1	1	2	1	2	2	3	3	2	2	3	1	2	2	2	2	2	1	1	1	2	4	4	3	4	4	6	6	3	5	4	1	2	4	5		3	3	5	4		123	22	12	35		3	1	2
3	1	1	3	1	1	1	1	3	3	1	1	1	1	1	1	1	1	2	1	3	4	1	4	4	4	5	4	4	2	5	5	1	1	3	2		3	4	3	5		131	11	34	33		6	4	1
4	1	2	2	2	2	2	2	2	2	2	2	1	1	1	1	1	1	1	2	4	2	1	1	2	3	2	1	1	2	1	2	2	2	5	4		1	2	1	2		222	11	42	11		5	4	4
3	3	1	1	2	1	1	1	1	1	1	2	1	1	1	1	1	1	2	4	4	4	5	2	2	3	3	2	5	3	2	3	2	4	5	4		2	3	2	3		112	11	44	22		5	4	3
4	1	3	2	1	1	1	2	1	1	3	3	2	1	2	1	1	2	1	4	2	4	5	4	3	3	4	6	6	1	4	4	2	5	1	5		3	3	5	4		323	22	24	35		3	1	2
3	1	1	2	2	3	3	3	2	2	3	3	1	2	1	2	1	2	2	2	3	3	2	5	5	2	4	6	5	2	4	4	4	3	5	2		4	3	5	4		123	12	33	45		3	2	2
3	4	1	2	1	1	2	2	1	2	3	3	1	1	1	1	1	1	1	4	2	2	2	4	4	2	4	4	4	2	4	4	1	5	2	4		3	3	3	4		123	11	22	33		3	4	2
3	2	2	3	2	3	2	2	2	2	1	1	1	2	1	1	1	2	2	3	4	4	4	2	5	2	4	5	5	2	4	3	2	3	5	2		2	3	4	3		231	12	44	24		6	2	3
2	1	2	3	2	3	2	1	2	3	2	1	1	2	1	2	2	1	2	3	3	2	3	4	5	4	3	2	3	4	6	2	2	3	5	1		3	2	2	2		231	11	32	32		6	4	4
1	1	1	1	1	1	1	1	1	1	1	1	2	1	1	2	2	1	1	1	1	2	1	5	1	1	1	1	5	1	5	2	1	1	2	1		4	1	1	2		111	11	12	41		6	4	4
2	1	2	2	2	1	2	2	2	2	3	3	2	2	2	2	2	2	2	3	1	1	6	4	5	4	3	4	4	2	5	2	2	5	4	3		3	2	3	2		223	22	11	33		3	1	4
2	1	2	3	2	2	3	3	2	2	3	3	1	1	1	1	2	2	2	1	4	2	1	4	4	2	2	4	6	1	3	3	4	1	5	1		3	2	3	3		233	12	42	33		2	2	3
1	1	2	2	2	2	2	2	2	2	2	2	2	2	2	2	2	2	2	1	1	1	6	1	6	1	6	6	4	1	4	5	1	1	5	1		1	5	5	5		222	22	11	15		5	1	1
4	3	1	2	2	2	2	2	2	2	2	3	1	1	1	1	1	1	1	4	3	3	4	5	5	4	5	5	4	4	5	3	2	5	2	4		4	4	4	3		123	11	33	44		3	4	3
3	1	1	3	1	1	1	1	3	3	1	1	1	1	1	1	1	1	1	3	3	4	1	5	1	4	5	4	4	1	4	3	1	1	2	3		4	4	3	3		131	11	34	43		6	4	3
4	3	2	3	3	2	1	3	2	2	3	3	2	1	1	2	2	1	2	3	3	2	4	5	5	4	4	4	5	4	5	3	3	3	4	2		4	3	3	3		233	11	32	43		2	4	3
4	1	1	3	3	2	3	3	2	1	3	3	2	1	1	1	2	2	2	1	4	4	4	4	6	4	4	4	4	2	3	4	4	5	4	3		3	3	3	4		133	12	44	33		2	2	2
4	1	2	3	3	3	3	2	2	2	3	3	2	2	2	2	2	2	2	1	2	1	2	5	6	3	4	6	5	1	5	5	4	1	5	2		4	3	5	5		233	22	21	45		2	1	1
3	1	2	2	1	1	2	2	2	2	2	1	2	1	1	1	2	1	1	1	3	3	1	2	3	1	2	3	3	2	4	2	2	1	3	2		2	2	3	2		221	11	33	23		6	4	4
1	1	2	2	2	2	2	2	2	2	2	2	2	2	2	2	2	2	2	1	1	1	6	1	6	1	6	6	4	1	4	5	1	1	5	1		1	5	5	5		222	22	11	15		5	1	1
1	1	3	3	3	3	3	3	2	3	3	3	2	2	2	2	2	2	2	4	4	4	6	6	6	4	1	4	4	1	4	4	1	1	5	1		5	1	3	4		333	22	44	53		1	1	2
2	1	1	1	1	1	1	1	2	2	3	3	1	1	1	2	1	1	2	4	4	2	6	6	6	1	1	6	1	1	6	2	5	5	5	2		5	1	5	2		113	11	42	55		4	4	4
2	1	1	1	2	1	1	2	2	2	2	2	1	1	1	1	1	1	1	3	3	2	2	2	2	3	3	2	3	4	2	2	1	1	5	1		2	3	2	2		112	11	32	22		5	4	4
5	4	1	1	1	1	1	1	1	1	1	1	1	1	1	1	1	1	1	5	4	5	1	1	6	3	6	2	3	3	3	1	1	4	5	3		1	5	2	1		111	11	45	12		6	4	5
2	1	3	3	3	3	3	3	3	3	3	1	2	2	2	2	2	2	2	2	4	1	1	2	1	1	2	6	6	1	5	3	3	2	5	1		2	2	5	3		331	22	41	25		6	1	3
1	1	1	1	1	1	1	1	1	1	1	1	1	1	2	2	2	2	2	1	1	1	6	1	6	1	1	6	6	1	6	1	5	1	5	1		1	1	5	1		111	22	11	15		6	1	5
1	2	2	3	2	2	3	3	2	2	3	3	2	1	2	1	1	1	1	2	3	1	1	2	6	1	2	6	4	1	5	5	4	1	4	1		2	2	5	5		233	21	31	25		2	3	1
3	1	3	1	1	1	1	2	1	1	1	3	1	1	1	1	1	1	2	1	2	2	3	1	6	1	4	5	5	2	4	2	1	3	5	2		1	3	4	2		313	11	22	14		4	4	4
4	2	3	3	3	1	1	2	3	2	2	1	1	1	1	2	1	1	2	1	3	3	5	6	5	1	2	4	6	1	4	3	1	3	5	3		5	2	3	3		331	11	33	53		6	4	3
1	1	1	3	3	3	3	3	3	3	3	3	1	1	1	2	2	1	2	1	1	2	6	1	6	6	6	6	1	4	6	3	1	1	5	1		1	5	5	3		133	11	12	15		2	4	3
2	1	1	2	3	3	3	2	2	2	3	3	2	1	1	1	2	1	2	2	2	1	6	2	4	2	2	3	3	1	5	4	4	3	5	2		2	2	3	4		123	11	21	23		3	4	2
1	1	1	3	2	2	1	2	3	3	2	3	2	2	2	2	2	2	2	4	4	4	6	3	6	2	2	6	4	2	4	4	1	1	5	1		3	2	5	4		133	22	44	35		2	1	2
2	2	2	1	1	1	2	3	2	2	1	3	1	2	2	1	1	2	1	2	4	2	3	3	1	2	3	6	5	5	4	1	2	4	3	5		3	2	5	1		213	22	42	35		4	1	5
2	4	3	3	1	1	1	1	2	3	3	3	1	1	1	1	1	2	1	4	1	4	3	3	1	3	3	4	1	2	6	1	1	3	1	2		3	3	3	1		333	12	14	33		1	2	5
2	1	1	3	3	1	3	1	1	1	3	3	2	2	2	2	2	2	2	4	2	4	1	1	6	1	2	6	6	1	6	4	4	1	5	1		1	2	5	4		133	22	24	15		2	1	2
1	1	2	2	2	2	2	2	2	2	2	2	1	1	1	1	1	1	1	2	1	2	1	2	1	2	2	2	2	2	2	1	1	1	1	2		2	2	2	1		222	11	12	22		5	4	5
3	2	2	2	2	2	3	2	3	3	2	1	2	2	2	2	2	2	2	3	3	2	3	2	6	2	4	4	5	2	4	3	2	3	5	2		2	3	3	3		221	22	32	23		6	1	3
4	2	1	1	1	1	1	1	1	1	1	3	1	2	1	1	2	2	1	1	1	1	6	6	6	1	3	6	6	1	4	4	5	5	4	5		5	2	5	4		113	12	11	55		4	2	2
1	1	1	3	2	2	1	2	3	3	2	3	2	2	2	2	2	2	2	4	4	4	6	3	6	2	2	6	4	2	4	4	1	1	5	1		3	2	5	4		133	22	44	35		2	1	2
1	1	3	3	3	2	2	3	3	3	2	1	2	2	2	2	2	2	2	1	1	1	1	1	6	1	1	6	6	1	5	5	5	1	5	1		1	1	5	5		331	22	11	15		6	1	1
2	1	2	3	3	3	3	3	2	3	2	1	2	2	1	2	2	2	2	1	2	2	2	5	6	2	2	6	6	1	5	5	4	2	5	1		4	2	5	5		231	12	22	45		6	2	1
2	2	2	2	3	2	2	2	2	1	2	3	1	2	1	1	1	1	1	1	2	1	6	6	6	6	2	6	6	1	5	1	5	1	5	1		5	2	5	1		223	11	21	55		3	4	5
3	2	2	3	3	3	3	2	3	3	3	3	2	2	1	1	2	2	2	2	3	4	3	5	6	4	3	6	5	2	4	4	2	2	3	2		4	2	5	4		233	12	34	45		2	2	2
2	1	3	3	3	3	3	3	3	3	3	3	2	2	1	1	2	2	1	2	1	2	1	1	6	1	1	6	6	2	6	2	1	2	5	2		1	1	5	2		333	12	12	15		1	2	4
2	1	2	1	1	1	2	1	3	1	1	1	2	2	1	1	2	2	1	1	1	2	6	6	2	1	1	6	6	1	6	2	1	2	1	1		5	1	5	2		211	12	12	55		6	2	4
4	3	1	3	2	1	2	2	2	1	2	3	1	2	2	1	1	2	1	4	4	4	2	1	3	3	4	2	2	3	2	2	2	3	3	3		1	3	2	2		133	22	44	12		2	1	4
4	3	2	3	3	2	1	3	2	2	3	3	2	1	1	2	2	1	2	3	3	2	4	5	5	4	4	4	5	4	5	3	3	3	4	2		4	3	3	3		233	11	32	43		2	4	3
4	1	1	2	2	2	3	2	2	2	3	3	1	1	1	1	1	1	1	3	2	4	4	4	4	5	5	4	4	5	4	3	1	5	5	5		3	4	3	3		123	11	24	33		3	4	3
1	1	1	1	3	3	3	1	1	3	1	3	2	2	2	2	2	2	2	1	1	2	6	6	6	1	2	6	6	1	4	5	5	2	5	1		5	2	5	5		113	22	12	55		4	1	1
4	1	1	2	2	2	3	2	2	2	3	3	1	1	1	1	1	1	1	5	3	1	4	4	4	5	5	4	4	5	4	3	1	5	5	5		3	4	3	3		123	11	31	33		3	4	3
4	1	2	3	3	3	3	2	2	2	3	3	2	2	2	2	2	2	2	1	2	1	2	5	6	3	4	6	5	1	5	5	4	1	5	2		4	3	5	5		233	22	21	45		2	1	1
4	1	1	3	3	2	3	3	2	1	3	3	2	1	1	1	2	2	2	1	3	2	4	6	6	4	5	5	4	3	4	4	1	5	5	5		5	4	4	4		133	12	32	54		2	2	2
3	3	1	1	2	1	1	1	1	1	1	2	1	1	1	1	1	1	2	4	4	4	5	2	2	3	3	2	5	3	2	3	2	4	5	4		2	3	2	3		112	11	44	22		5	4	3
4	2	1	2	2	2	2	2	1	1	1	3	1	2	2	1	1	2	2	3	3	2	4	2	3	4	4	3	2	3	2	4	1	3	4	2		2	3	3	4		123	22	32	23		3	1	2
4	4	1	3	2	1	2	2	3	2	2	3	1	1	2	1	1	2	1	4	4	3	2	1	3	3	4	1	1	4	2	3	2	4	2	4		1	3	1	3		133	22	43	11		2	1	3
4	2	1	2	2	2	2	2	1	2	2	2	2	1	1	1	2	1	1	3	4	3	3	3	3	4	3	4	3	2	4	3	2	4	2	4		2	3	3	3		122	11	43	23		5	4	3
3	1	2	2	1	1	2	2	2	2	2	1	2	1	1	1	2	1	1	1	3	3	1	2	3	1	2	3	3	2	4	2	2	1	3	2		2	2	2	2		221	11	33	22		6	4	4
3	4	2	1	2	1	2	3	1	2	1	2	1	1	1	1	1	1	1	4	3	2	3	2	3	1	2	3	2	3	3	1	2	1	2	2		2	2	2	1		212	11	32	22		5	4	5
2	1	1	2	3	3	3	3	3	3	3	3	2	1	1	1	2	1	1	3	1	1	6	4	2	2	3	4	5	2	3	3	1	4	3	2		3	3	3	3		123	11	11	33		3	4	3
4	1	3	2	1	1	1	2	1	1	3	3	2	1	2	1	1	2	1	4	2	4	5	4	3	3	4	6	6	1	4	4	2	5	1	5		3	3	5	4		323	22	24	35		3	1	2
2	1	1	1	1	1	1	1	1	2	2	3	1	1	1	1	1	1	1	4	1	1	4	5	6	1	2	5	6	2	5	3	5	1	5	1		4	2	4	3		113	11	11	44		4	4	3
3	1	1	1	1	1	2	2	1	1	2	3	1	1	1	1	1	1	1	5	3	4	4	3	3	3	3	2	2	3	3	2	2	2	5	2		2	2	2	2		113	11	34	22		4	4	4
3	1	1	2	2	3	3	3	2	2	3	3	1	2	1	2	1	2	2	2	3	3	2	5	5	2	4	6	5	2	4	4	4	3	5	2		4	3	5	4		123	12	33	45		3	2	2
2	1	1	2	2	2	1	2	1	2	3	3	1	1	1	1	1	2	1	3	3	4	3	4	5	2	4	3	2	3	3	2	1	5	4	3		3	3	2	2		123	12	34	32		3	2	4
2	1	2	3	2	2	2	2	3	3	3	3	2	2	2	1	2	1	2	1	1	1	5	5	6	1	2	6	6	1	5	5	5	3	4	2		4	2	5	5		233	21	11	45		2	3	1
3	1	3	3	2	2	3	3	3	3	3	3	2	2	1	2	2	2	2	2	1	2	5	4	5	1	2	5	5	4	5	4	5	4	4	2		3	2	4	4		333	12	12	34		1	2	2
3	4	1	2	1	1	2	2	1	2	3	3	1	1	1	1	1	1	1	4	2	2	3	4	4	2	4	4	4	2	4	4	1	5	2	4		3	3	3	4		123	11	22	33		3	4	2
5	4	1	1	1	1	1	1	1	1	2	2	1	1	1	1	1	1	1	5	4	5	5	1	2	5	5	2	2	5	2	1	1	5	2	5		1	4	2	1		112	11	45	12		5	4	5
3	1	1	1	1	1	1	1	1	1	1	2	1	1	1	1	1	1	1	3	3	4	3	4	3	2	3	3	2	4	2	2	1	4	5	1		3	2	2	2		112	11	34	32		5	4	4
2	1	1	2	2	2	3	2	2	2	3	3	2	2	2	2	2	2	1	2	1	1	2	2	5	4	2	6	6	1	6	3	4	4	5	2		2	2	5	3		123	22	11	25		3	1	3
1	2	1	3	2	2	2	3	3	2	3	2	1	2	1	2	2	1	2	1	1	1	1	4	4	4	1	1	4	4	4	1	1	4	4	4		3	1	1	1		132	11	11	31		5	4	5
3	1	3	2	1	2	2	2	2	2	3	3	1	1	1	1	2	1	1	3	4	5	4	4	3	3	1	2	1	1	1	2	2	5	4	5		3	1	2	2		323	11	45	32		3	4	4
3	2	1	1	2	2	3	2	2	2	3	3	1	1	1	1	1	1	2	3	4	4	1	2	3	2	4	3	2	2	4	3	1	3	4	2		2	3	3	3		113	11	44	23		4	4	3
3	1	1	1	1	1	1	1	1	2	3	3	2	2	2	2	2	2	2	5	2	5	4	4	4	4	4	4	4	4	4	3	1	5	5	5		3	3	3	3		113	22	25	33		4	1	3
4	1	1	1	2	1	2	2	2	2	3	3	2	1	1	1	1	1	1	2	3	2	4	3	2	2	2	4	4	1	3	3	1	5	4	1		3	2	3	3		113	11	32	33		4	4	3
3	3	2	2	2	2	3	2	2	3	3	3	2	2	2	2	2	2	2	2	2	1	4	4	6	1	2	4	6	2	4	4	5	4	5	4		3	2	3	4		223	22	21	33		3	1	2
3	1	2	1	3	2	3	3	3	3	3	3	1	1	1	1	1	1	2	1	4	2	3	2	4	1	2	2	4	1	3	5	4	1	1	1		2	2	2	5		213	11	42	22		4	4	1
3	1	2	3	3	2	2	2	2	2	3	3	2	2	1	1	2	2	2	4	2	2	2	3	6	2	2	5	3	1	2	5	4	1	5	3		2	2	4	5		233	12	22	24		2	2	1
1	2	1	3	3	3	3	3	3	3	3	3	2	2	2	2	2	2	2	1	1	1	1	4	4	1	1	5	6	1	2	3	4	1	5	1		3	1	4	3		133	22	11	34		2	1	3
2	1	1	1	1	2	1	2	2	2	3	3	1	1	1	1	1	1	1	5	3	4	3	4	3	2	3	3	3	1	3	3	3	3	4	2		3	2	2	3		113	11	34	32		4	4	3
3	1	3	3	3	3	3	3	3	3	3	1	2	2	2	2	2	2	2	1	1	1	2	1	6	1	1	6	6	1	6	5	1	1	5	1		1	1	5	5		331	22	11	15		6	1	1
3	1	2	2	2	2	2	2	2	2	2	2	2	2	2	2	1	2	2	2	3	3	2	2	1	2	2	2	2	2	2	3	2	2	2	2		2	2	2	3		222	22	33	22		5	1	3
1	1	3	3	3	3	3	3	3	3	3	3	2	2	2	2	2	2	2	1	1	1	6	6	6	1	2	6	5	1	4	5	5	1	5	1		5	2	5	5		333	22	11	55		1	1	1
2	1	1	2	1	3	3	1	1	1	1	3	2	2	1	1	2	2	2	3	3	4	1	5	6	2	2	6	6	2	4	3	3	1	5	1		4	2	5	3		123	12	34	45		3	2	3
3	1	3	3	3	3	3	3	3	3	3	3	2	2	2	2	1	1	1	1	1	2	6	6	6	1	1	1	1	1	4	4	1	1	5	1		5	1	1	4		333	21	12	51		1	3	2
3	4	2	2	2	2	2	2	2	2	2	2	1	1	2	2	2	2	2	2	3	3	2	2	1	2	2	2	2	2	2	1	2	2	2	2		2	2	2	1		222	22	33	22		5	1	5
2	1	3	2	2	3	2	1	3	1	2	2	2	1	1	2	2	2	2	1	1	2	2	2	1	1	1	2	6	1	4	2	5	1	5	1		2	1	2	2		322	12	12	22		5	2	4
2	1	3	3	3	3	3	3	3	3	3	3	2	2	2	2	2	2	2	1	1	1	6	6	6	6	6	6	6	6	4	5	5	1	5	1		5	5	5	5		333	22	11	55		1	1	1
1	1	2	2	2	2	2	2	2	3	2	3	2	2	1	2	2	2	2	1	2	1	1	4	6	5	1	6	1	1	5	4	5	1	5	1		3	1	5	4		223	12	21	35		3	2	2
3	1	3	3	3	3	3	3	3	3	3	3	2	2	2	2	1	1	2	1	3	4	6	6	6	1	1	1	1	1	1	4	1	1	5	1		5	1	1	4		333	21	34	51		1	3	2
3	1	3	3	3	3	3	3	3	3	3	3	2	2	2	2	2	1	2	1	3	4	6	6	1	1	1	1	1	1	1	1	1	1	5	1		5	1	1	1		333	21	34	51		1	3	5
4	1	2	2	3	2	3	2	2	1	1	3	2	2	1	2	2	2	2	4	2	1	5	4	6	2	3	4	6	4	4	3	3	2	5	2		3	2	3	3		223	12	21	33		3	2	3
1	1	1	2	2	3	2	2	2	2	2	2	2	2	1	2	2	2	2	1	3	1	3	4	1	1	2	2	1	2	2	1	1	1	2	1		3	2	2	1		122	12	31	32		5	2	5
3	1	3	3	3	2	3	3	2	3	3	2	2	2	2	2	2	2	2	1	1	1	6	6	6	6	4	4	4	1	4	4	3	2	4	1		5	3	3	4		332	22	11	53		5	1	2
1	1	3	3	2	2	3	3	2	3	3	3	2	2	1	1	1	1	1	1	2	1	1	4	6	1	1	6	4	1	6	5	5	2	5	5		3	1	5	5		333	11	21	35		1	4	1
2	1	2	2	1	2	2	2	2	2	2	1	2	2	2	2	2	2	2	1	3	2	1	6	6	1	5	5	6	1	2	3	2	2	5	2		5	4	4	3		221	22	32	54		6	1	3
1	1	3	3	2	3	3	3	2	3	3	3	2	2	1	1	1	1	2	1	1	1	1	4	4	1	1	4	4	1	4	5	5	2	1	1		3	1	3	5		333	11	11	33		1	4	1
3	1	3	3	3	3	3	3	3	3	3	3	2	2	2	2	1	1	2	1	3	4	6	6	6	1	1	1	1	1	4	4	1	1	5	1		5	1	1	4		333	21	34	51		1	3	2
2	1	2	2	2	2	2	2	2	3	3	2	2	2	2	2	2	2	2	1	2	1	1	6	6	6	1	6	3	1	3	5	5	1	5	1		5	1	5	5		222	22	21	55		5	1	1
2	1	1	2	1	1	1	1	2	2	2	1	1	2	1	2	1	1	1	4	3	3	1	1	3	1	1	3	3	1	3	1	2	2	2	2		1	1	3	1		121	11	33	13		6	4	5
3	1	2	2	3	2	2	2	2	2	1	1	2	2	2	2	2	2	2	2	3	3	3	5	6	2	4	6	6	1	4	5	2	1	5	2		4	3	5	5		221	22	33	45		6	1	1
1	1	1	3	1	2	2	2	2	2	2	3	1	2	2	2	1	1	2	2	2	2	3	1	6	1	2	6	6	1	4	2	2	1	5	1		1	2	5	2		133	21	22	15		2	3	4
2	1	1	2	2	3	2	3	3	2	3	2	2	1	1	2	2	2	2	1	2	1	1	5	6	2	5	5	3	1	3	4	1	2	5	1		4	4	4	4		122	12	21	44		5	2	2
3	2	3	3	3	3	2	2	2	3	2	2	1	1	1	2	1	1	2	3	3	1	3	3	3	2	4	4	2	3	2	3	2	3	5	1		2	3	3	3		332	11	31	23		5	4	3
4	1	1	3	3	2	3	1	2	2	3	3	2	2	1	2	1	2	2	3	5	4	5	3	3	5	3	1	2	1	6	1	2	5	5	5		2	3	1	1		133	12	54	21		2	2	5
3	1	3	3	3	3	2	2	2	3	2	1	1	1	2	2	1	2	1	1	3	1	1	2	1	2	2	6	6	2	6	5	2	2	5	1		2	2	5	5		331	22	31	25		6	1	1
1	1	2	3	3	2	3	3	2	3	3	3	2	1	1	1	1	1	1	2	2	1	2	1	5	1	1	3	6	1	5	4	4	1	5	1		1	1	2	4		233	11	21	12		2	4	2
1	1	2	3	3	2	2	2	3	2	2	3	2	2	2	2	2	2	2	1	2	1	6	6	6	1	2	6	5	2	5	4	1	2	5	1		5	2	5	4		233	22	21	55		2	1	2
3	1	2	1	2	2	2	1	2	3	2	3	2	2	1	1	1	1	1	5	3	3	6	2	2	2	5	4	2	5	2	5	1	3	5	4		2	4	3	5		213	11	33	23		4	4	1
2	1	2	2	1	1	1	1	1	2	2	1	2	2	1	2	2	2	2	1	1	1	4	4	6	1	1	6	4	1	4	5	5	1	5	1		3	1	5	5		221	12	11	35		6	2	1
2	1	2	1	1	1	2	2	2	3	3	3	1	1	2	2	1	1	1	3	2	2	3	4	6	2	3	5	6	1	2	4	2	2	5	1		3	3	4	4		213	21	22	34		4	3	2
4	1	1	2	2	2	2	2	2	2	2	2	1	2	2	2	2	2	2	1	3	2	6	6	6	1	4	5	5	1	5	4	2	2	5	2		5	3	4	4		122	22	32	54		5	1	2
1	1	3	1	1	1	1	1	1	2	2	2	2	2	1	2	2	2	2	2	4	2	4	4	6	2	2	6	6	2	4	5	3	2	5	1		3	2	5	5		312	12	42	35		5	2	1
2	1	1	2	2	2	2	2	3	2	2	3	1	1	2	2	2	2	2	2	2	1	6	6	6	1	1	6	6	1	4	3	5	1	5	1		5	1	5	3		123	22	21	55		3	1	3
3	1	3	3	3	3	3	3	2	3	3	3	2	2	2	2	2	2	2	1	1	1	6	6	6	4	4	3	3	1	5	5	4	4	5	1		5	3	2	5		333	22	11	52		1	1	1
1	1	1	2	1	1	1	1	1	1	1	2	2	2	2	2	2	2	2	1	1	2	4	4	6	1	1	6	6	1	6	3	4	1	5	1		3	1	5	3		122	22	12	35		5	1	3
1	1	2	2	3	2	3	3	2	2	2	3	1	1	1	1	1	1	1	3	3	2	6	5	6	1	3	6	5	1	4	4	4	2	5	1		4	2	5	4		223	11	32	45		3	4	2
1	1	1	1	1	2	3	2	2	1	2	1	1	1	1	2	1	1	1	1	1	3	1	1	5	1	1	1	5	1	5	1	5	4	1	1		1	1	1	1		111	11	13	11		6	4	5
END	2	1	1	3	3	3	3	2	3	2	3	2	1	1	2	2	1	2	1	1	1	1	1	3	1	1	2	3	1	3	5	3	3	5	2		1	1	2	5		113	11	11	12		4	4	1
[truncated: 7 more columns]

## Sheet: both
sf3/sf4/sf12	sf15/sf18	sf21/sf22	sf24/sf28		SFPhys	SFRole	SFSoc	SFPain	SFMent	SFVita	Health State		Standard gamble health state valuation		Ordinal health state valuation			sf3/sf4/sf12	sf15/sf18	sf21/sf22	sf24/sf28		SFPhys	SFRole	SFSoc	SFPain	SFMent	SFVita	Health State		Parametric Mean		Posterior Mean	Posterior std deviation			Standard gamble health state valuation		Ordinal health state valuation
111	22	32	55		6	1	1	3	1	2	611312		0.709		0.691	0		111	22	32	55		6	1	1	3	1	2	611312		0.709		0.5787	0.0732			0.709		0.691
223	12	11	53		3	2	3	1	3	3	323133		0.74		0.7317	0		223	12	11	53		3	2	3	1	3	3	323133		0.74		0.671	0.0405			0.74		0.7317
113	21	11	55		4	3	1	1	1	1	431111		0.842		0.7833	0		113	21	11	55		4	3	1	1	1	1	431111		0.842		0.6367	0.0629			0.842		0.7833
323	21	22	22		3	3	2	3	4	3	332343		0.581		0.614	0		323	21	22	22		3	3	2	3	4	3	332343		0.581		0.584	0.0409			0.639		0.6707
233	22	21	54		2	1	1	2	2	3	211223		0.81		0.8188	0		233	22	21	54		2	1	1	2	2	3	211223		0.81		0.7922	0.0407			0.81		0.8188
233	11	32	12		2	4	5	3	5	2	245352		0.533		0.5322	0		233	11	32	12		2	4	5	3	5	2	245352		0.533		0.4949	0.0587			0.551		0.563
333	11	13	12		1	4	1	4	5	2	141452		0.632		0.6683	0		333	11	13	12		1	4	1	4	5	2	141452		0.632		0.562	0.0667			0.621		0.6493
123	11	22	24		3	4	4	3	4	4	344344		0.566		0.5645	0		123	11	22	24		3	4	4	3	4	4	344344		0.566		0.5208	0.0467			0.566		0.5645
123	22	11	45		3	1	1	1	2	2	311122		0.852		0.8722	0		123	22	11	45		3	1	1	1	2	2	311122		0.852		0.7662	0.043			0.852		0.8722
321	21	43	22		6	3	5	4	4	3	635443		0.446		0.342	0		321	21	43	22		6	3	5	4	4	3	635443		0.446		0.4576	0.0489			0.446		0.342
223	22	11	55		3	1	1	1	1	1	311111		0.965		0.9329	0		223	22	11	55		3	1	1	1	1	1	311111		0.965		0.7981	0.0473			0.965		0.9329
233	22	44	34		2	1	2	5	3	1	212531		0.703		0.7079	0		233	22	44	34		2	1	2	5	3	1	212531		0.703		0.6617	0.0468			0.703		0.7079
133	22	14	53		2	1	1	5	3	1	211531		0.76		0.7644	0		133	22	14	53		2	1	1	5	3	1	211531		0.76		0.6678	0.0551			0.688		0.6751
123	12	34	42		3	2	3	5	4	5	323545		0.498		0.4988	0		123	12	34	42		3	2	3	5	4	5	323545		0.498		0.4347	0.0426			0.498		0.4988
333	22	21	45		1	1	1	2	2	2	111222		0.845		0.8806	0		333	22	21	45		1	1	1	2	2	2	111222		0.845		0.8717	0.0346			0.845		0.8806
223	11	22	44		3	4	2	3	2	3	342323		0.639		0.6898	0		223	11	22	44		3	4	2	3	2	3	342323		0.639		0.6538	0.0451			0.639		0.6898
233	12	11	45		2	2	1	1	2	3	221123		0.799		0.8275	0		233	12	11	45		2	2	1	1	2	3	221123		0.799		0.7417	0.0393			0.799		0.8275
133	22	11	55		2	1	1	1	1	1	211111		0.965		0.9444	0		133	22	11	55		2	1	1	1	1	1	211111		0.965		0.9004	0.0266			0.965		0.9444
223	21	12	44		3	3	4	3	2	1	334321		0.695		0.6901	0		223	21	12	44		3	3	4	3	2	1	334321		0.695		0.6535	0.0483			0.767		0.7794
331	12	22	45		6	2	1	3	2	1	621321		0.685		0.6345	0		331	12	22	45		6	2	1	3	2	1	621321		0.685		0.5504	0.0489			0.685		0.6345
223	22	11	33		3	1	2	1	3	3	312133		0.795		0.7906	0		223	22	11	33		3	1	2	1	3	3	312133		0.795		0.7137	0.0461			0.681		0.7275
133	12	14	53		2	2	1	5	3	1	221531		0.707		0.7144	0		133	12	14	53		2	2	1	5	3	1	221531		0.707		0.695	0.0549			0.564		0.5749
133	22	42	51		2	1	4	3	5	1	214351		0.672		0.6585	0		133	22	42	51		2	1	4	3	5	1	214351		0.672		0.6419	0.0772			0.677		0.6958
133	22	44	52		2	1	4	5	4	1	214541		0.63		0.6184	0		133	22	44	52		2	1	4	5	4	1	214541		0.63		0.6139	0.0619			0.63		0.6184
233	22	21	55		2	1	1	2	1	2	211212		0.852		0.8586	0		233	22	21	55		2	1	1	2	1	2	211212		0.852		0.8202	0.0331			0.852		0.8586
233	22	22	55		2	1	2	3	1	2	212312		0.795		0.8042	0		233	22	22	55		2	1	2	3	1	2	212312		0.795		0.7109	0.0444			0.795		0.8042
223	22	21	15		3	1	3	2	5	1	313251		0.685		0.6688	0		223	22	21	15		3	1	3	2	5	1	313251		0.685		0.613	0.0698			0.822		0.7563
233	11	34	12		2	4	1	5	5	1	241551		0.631		0.6138	0		233	11	34	12		2	4	1	5	5	1	241551		0.631		0.5466	0.0716			0.559		0.5245
331	22	12	55		6	1	2	3	1	1	612311		0.723		0.6616	0		331	22	12	55		6	1	2	3	1	1	612311		0.723		0.5629	0.0688			0.708		0.6288
133	22	42	52		2	1	1	3	4	1	211341		0.762		0.7786	0		133	22	42	52		2	1	1	3	4	1	211341		0.762		0.6632	0.0636			0.69		0.6893
233	11	32	12		2	4	2	3	5	2	242352		0.563		0.6011	0		233	11	32	12		2	4	2	3	5	2	242352		0.563		0.616	0.0602			0.563		0.6011
223	22	22	45		3	1	1	3	2	2	311322		0.81		0.8156	0		223	22	22	45		3	1	1	3	2	2	311322		0.81		0.7291	0.0431			0.81		0.8156
331	11	23	31		6	4	4	4	5	4	644454		0.443		0.3306	0		331	11	23	31		6	4	4	4	5	4	644454		0.443		0.4393	0.0539			0.419		0.3516
133	22	14	52		2	1	1	5	4	1	211541		0.702		0.7077	0		133	22	14	52		2	1	1	5	4	1	211541		0.702		0.6029	0.0628			0.688		0.6751
122	22	32	55		5	1	1	3	1	2	511312		0.77		0.8176	0		122	22	32	55		5	1	1	3	1	2	511312		0.77		0.6179	0.0669			0.77		0.8176
121	11	12	54		6	4	4	3	2	4	644324		0.542		0.4819	0		121	11	12	54		6	4	4	3	2	4	644324		0.542		0.5611	0.0602			0.557		0.5316
133	12	41	53		2	2	2	2	3	2	222232		0.7		0.6996	0		133	12	41	53		2	2	2	2	3	2	222232		0.7		0.6845	0.0388			0.7		0.6881
133	11	33	33		2	4	3	4	3	3	243433		0.614		0.6286	0		133	11	33	33		2	4	3	4	3	3	243433		0.614		0.6304	0.0436			0.614		0.6286
233	22	32	34		2	1	3	3	3	3	213333		0.751		0.7366	0		233	22	32	34		2	1	3	3	3	3	213333		0.751		0.6857	0.0386			0.632		0.6861
233	11	11	25		2	4	1	1	4	2	241142		0.68		0.745	0		233	11	11	25		2	4	1	1	4	2	241142		0.68		0.6162	0.0709			0.68		0.745
113	22	12	44		4	1	3	3	2	1	413321		0.752		0.691	0		113	22	12	44		4	1	3	3	2	1	413321		0.752		0.6385	0.0497			0.752		0.691
213	11	33	53		4	4	3	4	3	2	443432		0.605		0.537	0		213	11	33	53		4	4	3	4	3	2	443432		0.605		0.6613	0.0452			0.605		0.5308
111	12	11	35		6	2	3	1	3	3	623133		0.597		0.5735	0		111	12	11	35		6	2	3	1	3	3	623133		0.597		0.5735	0.0436			0.597		0.5735
121	11	12	42		6	4	5	3	4	5	645345		0.448		0.3384	0		121	11	12	42		6	4	5	3	4	5	645345		0.448		0.4046	0.0634			0.455		0.3624
333	22	22	33		1	1	2	3	3	2	112332		0.788		0.8073	0		333	22	22	33		1	1	2	3	3	2	112332		0.788		0.7138	0.0443			0.788		0.8073
223	12	43	45		3	2	2	4	2	3	322423		0.677		0.658	0		223	12	43	45		3	2	2	4	2	3	322423		0.677		0.6364	0.0425			0.7		0.7029
223	12	32	45		3	2	2	3	2	3	322323		0.7		0.7029	0		223	12	32	45		3	2	2	3	2	3	322323		0.7		0.6719	0.0394			0.7		0.7029
223	11	33	52		3	4	3	4	4	3	343443		0.556		0.5604	0		223	11	33	52		3	4	3	4	4	3	343443		0.556		0.5998	0.0446			0.556		0.5604
222	21	33	13		5	3	4	4	5	2	534452		0.504		0.4801	0		222	21	33	13		5	3	4	4	5	2	534452		0.504		0.4709	0.0533			0.504		0.4739
113	11	43	43		4	4	3	4	3	3	443433		0.605		0.5308	0		113	11	43	43		4	4	3	4	3	3	443433		0.605		0.6531	0.0417			0.605		0.5308
123	11	54	22		3	4	3	5	4	3	343543		0.519		0.5344	0		123	11	54	22		3	4	3	5	4	3	343543		0.519		0.5655	0.0499			0.519		0.5406
333	22	44	54		1	1	1	5	2	2	111522		0.724		0.8118	0		333	22	44	54		1	1	1	5	2	2	111522		0.724		0.7206	0.0518			0.724		0.8118
133	12	34	32		2	2	3	5	4	3	223543		0.519		0.559	0		133	12	34	32		2	2	3	5	4	3	223543		0.519		0.5135	0.0408			0.519		0.559
231	11	32	32		6	4	4	3	4	3	644343		0.484		0.4232	0		231	11	32	32		6	4	4	3	4	3	644343		0.484		0.4871	0.056			0.484		0.4232
223	22	32	55		3	1	1	3	1	2	311312		0.852		0.8492	0		223	22	32	55		3	1	1	3	1	2	311312		0.852		0.7166	0.0503			0.852		0.843
112	12	22	55		5	2	5	3	1	1	525311		0.701		0.6693	0		112	12	22	55		5	2	5	3	1	1	525311		0.701		0.6153	0.0448			0.729		0.7293
231	12	44	24		6	2	3	5	4	3	623543		0.437		0.3893	0		231	12	44	24		6	2	3	5	4	3	623543		0.437		0.4817	0.0503			0.437		0.3893
331	22	44	55		6	1	4	5	1	1	614511		0.648		0.5579	0		331	22	44	55		6	1	4	5	1	1	614511		0.648		0.4996	0.0663			0.648		0.5579
122	22	32	45		5	1	5	3	2	2	515322		0.641		0.6586	0		122	22	32	45		5	1	5	3	2	2	515322		0.641		0.6479	0.0483			0.613		0.6519
122	22	32	25		5	1	3	3	4	5	513345		0.59		0.5881	0		122	22	32	25		5	1	3	3	4	5	513345		0.59		0.602	0.0577			0.592		0.597
231	11	32	32		6	4	4	3	4	3	644343		0.484		0.4232	0		231	11	32	32		6	4	4	3	4	3	644343		0.484		0.4871	0.056			0.484		0.4232
333	22	11	33		1	1	3	1	3	1	113131		0.899		0.8821	0		333	22	11	33		1	1	3	1	3	1	113131		0.899		0.7338	0.0686			0.899		0.8821
112	12	12	55		5	2	5	3	1	2	525312		0.63		0.6422	0		112	12	12	55		5	2	5	3	1	2	525312		0.63		0.638	0.0462			0.717		0.7676
333	22	11	55		1	1	1	1	1	1	111111		#N/A		#N/A	#N/A		333	22	11	55		1	1	1	1	1	1	111111		#N/A		#N/A	#N/A			#N/A		#N/A
113	12	23	54		4	2	1	4	2	3	421423		0.664		0.6282	0		113	12	23	54		4	2	1	4	2	3	421423		0.664		0.6088	0.046			0.729		0.6915
233	22	31	53		2	1	1	2	3	2	211232		0.81		0.8061	0		233	22	31	53		2	1	1	2	3	2	211232		0.81		0.7543	0.0419			0.691		0.7494
111	11	11	41		6	4	4	1	5	1	644151		0.579		0.4823	0		111	11	11	41		6	4	4	1	5	1	644151		0.579		0.4255	0.0841			0.55		0.4496
223	11	32	25		3	4	3	3	4	3	343343		0.579		0.6053	0		223	11	32	25		3	4	3	3	4	3	343343		0.579		0.6151	0.0419			0.579		0.6053
223	22	11	23		3	1	4	1	4	3	314143		0.661		0.7011	0		223	22	11	23		3	1	4	1	4	3	314143		0.661		0.651	0.054			0.719		0.7578
333	12	21	45		1	2	1	2	2	2	121222		0.792		0.8306	0		333	12	21	45		1	2	1	2	2	2	121222		0.792		0.7913	0.0372			0.792		0.8244
221	22	12	55		6	1	1	3	1	1	611311		0.78		0.7181	0		221	22	12	55		6	1	1	3	1	1	611311		0.78		0.589	0.0752			0.78		0.7181
233	12	42	33		2	2	3	3	3	2	223332		0.698		0.6928	0		233	12	42	33		2	2	3	3	3	2	223332		0.698		0.6862	0.0398			0.751		0.7428
333	22	44	55		1	1	2	5	1	1	112511		0.78		0.816	0		333	22	44	55		1	1	2	5	1	1	112511		0.78		0.6909	0.0468			0.78		0.816
123	11	24	53		3	4	4	5	3	5	344535		0.543		0.5185	0		123	11	24	53		3	4	4	5	3	5	344535		0.543		0.4824	0.0589			0.579		0.6062
222	22	11	15		5	1	1	1	5	5	511155		0.673		0.6793	0		222	22	11	15		5	1	1	1	5	5	511155		0.673		0.5808	0.0708			0.673		0.6793
231	22	42	55		6	1	2	3	1	1	612311		0.723		0.6616	0		231	22	42	55		6	1	2	3	1	1	612311		0.723		0.5629	0.0688			0.628		0.578
333	22	44	53		1	1	2	5	3	1	112531		0.738		0.7635	0		333	22	44	53		1	1	2	5	3	1	112531		0.738		0.6788	0.0499			0.723		0.7307
212	22	11	12		5	1	5	1	5	2	515152		0.607		0.6088	0		212	22	11	12		5	1	5	1	5	2	515152		0.607		0.507	0.0751			0.637		0.6777
123	12	33	34		3	2	2	4	3	3	322433		0.677		0.6391	0		123	12	33	34		3	2	2	4	3	3	322433		0.677		0.6174	0.0356			0.677		0.6391
123	11	33	44		3	4	3	4	2	4	343424		0.614		0.6191	0		123	11	33	44		3	4	3	4	2	4	343424		0.614		0.6226	0.0472			0.614		0.6191
223	22	33	33		3	1	2	4	3	3	312433		0.73		0.6891	0		223	22	33	33		3	1	2	4	3	3	312433		0.73		0.6487	0.0416			0.654		0.6563
123	22	12	35		3	1	2	3	3	3	312333		0.753		0.734	0		123	22	12	35		3	1	2	3	3	3	312333		0.753		0.6907	0.0365			0.753		0.734
131	11	34	33		6	4	1	5	3	4	641534		0.554		0.4814	0		131	11	34	33		6	4	1	5	3	4	641534		0.554		0.5105	0.0545			0.482		0.4052
222	11	42	11		5	4	4	3	5	2	544352		0.527		0.5252	0		222	11	42	11		5	4	4	3	5	2	544352		0.527		0.4334	0.0499			0.54		0.5491
112	11	44	22		5	4	3	5	4	3	543543		0.498		0.5028	0		112	11	44	22		5	4	3	5	4	3	543543		0.498		0.5533	0.0507			0.498		0.5028
323	22	24	35		3	1	2	5	3	3	312533		0.632		0.6631	0		323	22	24	35		3	1	2	5	3	3	312533		0.632		0.5926	0.0487			0.632		0.6631
123	12	33	45		3	2	2	4	2	3	322423		0.677		0.658	0		123	12	33	45		3	2	2	4	2	3	322423		0.677		0.6364	0.0425			0.677		0.658
123	11	22	33		3	4	2	3	3	3	342333		0.639		0.6709	0		123	11	22	33		3	4	2	3	3	3	342333		0.639		0.651	0.0431			0.624		0.6381
231	12	44	24		6	2	3	5	4	3	623543		0.437		0.3893	0		231	12	44	24		6	2	3	5	4	3	623543		0.437		0.4817	0.0503			0.437		0.3893
231	11	32	32		6	4	4	3	4	2	644342		0.484		0.4294	0		231	11	32	32		6	4	4	3	4	2	644342		0.484		0.4609	0.0594			0.484		0.4232
111	11	12	41		6	4	4	3	5	1	644351		0.537		0.4257	0		111	11	12	41		6	4	4	3	5	1	644351		0.537		0.3857	0.072			0.626		0.5371
223	22	11	33		3	1	4	1	3	2	314132		0.719		0.764	0		223	22	11	33		3	1	4	1	3	2	314132		0.719		0.7098	0.0654			0.719		0.7578
233	12	42	33		2	2	3	3	3	2	223332		0.698		0.6928	0		233	12	42	33		2	2	3	3	3	2	223332		0.698		0.6862	0.0398			0.698		0.6928
222	22	11	15		5	1	1	1	5	5	511155		0.673		0.6793	0		222	22	11	15		5	1	1	1	5	5	511155		0.673		0.5808	0.0708			0.749		0.7668
123	11	33	44		3	4	3	4	2	4	343424		0.614		0.6191	0		123	11	33	44		3	4	3	4	2	4	343424		0.614		0.6226	0.0472			0.614		0.6191
131	11	34	43		6	4	3	5	3	4	643534		0.495		0.416	0		131	11	34	43		6	4	3	5	3	4	643534		0.495		0.5243	0.0508			0.495		0.416
233	11	32	43		2	4	3	3	3	3	243333		0.637		0.6735	0		233	11	32	43		2	4	3	3	3	3	243333		0.637		0.6388	0.0452			0.637		0.6735
133	12	44	33		2	2	2	5	3	3	222533		0.579		0.6246	0		133	12	44	33		2	2	2	5	3	3	222533		0.579		0.589	0.0406			0.579		0.6246
233	22	21	45		2	1	1	2	2	3	211223		0.81		0.8188	0		233	22	21	45		2	1	1	2	2	3	211223		0.81		0.7922	0.0407			0.81		0.8188
221	11	33	23		6	4	4	4	4	2	644442		0.461		0.3845	0		221	11	33	23		6	4	4	4	4	2	644442		0.461		0.4635	0.0612			0.461		0.3845
222	22	11	15		5	1	1	1	5	5	511155		0.673		0.6793	0		222	22	11	15		5	1	1	1	5	5	511155		0.673		0.5808	0.0708			0.749		0.7668
333	22	44	53		1	1	2	5	3	1	112531		0.738		0.7635	0		333	22	44	53		1	1	2	5	3	1	112531		0.738		0.6788	0.0499			0.738		0.7635
113	11	42	55		4	4	4	3	1	1	444311		0.728		0.6376	0		113	11	42	55		4	4	4	3	1	1	444311		0.728		0.6079	0.0572			0.728		0.6507
112	11	32	22		5	4	4	3	4	3	544343		0.545		0.5498	0		112	11	32	22		5	4	4	3	4	3	544343		0.545		0.5314	0.0473			0.545		0.5498
111	11	45	12		6	4	5	6	5	5	645655		0.301		0.1788	0		111	11	45	12		6	4	5	6	5	5	645655		0.301		0.2031	0.0231			0.301		0.1788
331	22	41	25		6	1	3	2	4	2	613242		0.55		0.5143	0		331	22	41	25		6	1	3	2	4	2	613242		0.55		0.5607	0.0461			0.55		0.5143
111	22	11	15		6	1	5	1	5	1	615151		0.617		0.5093	0		111	22	11	15		6	1	5	1	5	1	615151		0.617		0.4787	0.0831			0.693		0.5968
233	21	31	25		2	3	1	2	4	2	231242		0.638		0.6861	0		233	21	31	25		2	3	1	2	4	2	231242		0.638		0.639	0.0624			0.595		0.5262
313	11	22	14		4	4	4	3	5	3	444353		0.539		0.4643	0		313	11	22	14		4	4	4	3	5	3	444353		0.539		0.483	0.0507			0.63		0.5846
331	11	33	53		6	4	3	4	3	2	643432		0.532		0.4651	0		331	11	33	53		6	4	3	4	3	2	643432		0.532		0.5661	0.0604			0.532		0.4651
133	11	12	15		2	4	3	3	5	5	243355		0.54		0.5373	0		133	11	12	15		2	4	3	3	5	5	243355		0.54		0.4687	0.0651			0.617		0.6335
123	11	21	23		3	4	2	2	4	2	342242		0.581		0.6183	0		123	11	21	23		3	4	2	2	4	2	342242		0.581		0.6328	0.0516			0.581		0.6183
133	22	44	35		2	1	2	5	3	2	212532		0.632		0.6808	0		133	22	44	35		2	1	2	5	3	2	212532		0.632		0.6324	0.0402			0.559		0.5913
213	22	42	35		4	1	5	3	3	2	415332		0.653		0.585	0		213	22	42	35		4	1	5	3	3	2	415332		0.653		0.6839	0.0519			0.586		0.5776
333	12	14	33		1	2	5	5	3	3	125533		0.584		0.6113	0		333	12	14	33		1	2	5	5	3	3	125533		0.584		0.5431	0.0716			0.584		0.6175
133	22	24	15		2	1	2	5	5	2	212552		0.556		0.5933	0		133	22	24	15		2	1	2	5	5	2	212552		0.556		0.5103	0.0414			0.617		0.6669
222	11	12	22		5	4	5	3	4	2	545342		0.53		0.5199	0		222	11	12	22		5	4	5	3	4	2	545342		0.53		0.4538	0.0604			0.53		0.5199
221	22	32	23		6	1	3	3	4	3	613343		0.55		0.5102	0		221	22	32	23		6	1	3	3	4	3	613343		0.55		0.5895	0.0439			0.55		0.5102
113	12	11	55		4	2	2	1	1	2	422112		0.714		0.713	0		113	12	11	55		4	2	2	1	1	2	422112		0.714		0.6518	0.0521			0.714		0.7068
133	22	44	35		2	1	2	5	3	2	212532		0.632		0.6808	0		133	22	44	35		2	1	2	5	3	2	212532		0.632		0.6324	0.0402			0.574		0.6241
331	22	11	15		6	1	1	1	5	1	611151		0.704		0.6347	0		331	22	11	15		6	1	1	1	5	1	611151		0.704		0.5823	0.0813			0.78		0.7411
231	12	22	45		6	2	1	3	2	2	621322		0.614		0.6074	0		231	12	22	45		6	2	1	3	2	2	621322		0.614		0.5503	0.0539			0.614		0.6074
223	11	21	55		3	4	5	2	1	2	345212		0.651		0.6586	0		223	11	21	55		3	4	5	2	1	2	345212		0.651		0.5948	0.0544			0.66		0.6957
233	12	34	45		2	2	2	5	2	2	222522		0.579		0.6497	0		233	12	34	45		2	2	2	5	2	2	222522		0.579		0.6759	0.0424			0.579		0.6497
333	12	12	15		1	2	4	3	5	1	124351		0.654		0.6641	0		333	12	12	15		1	2	4	3	5	1	124351		0.654		0.6737	0.0668			0.806		0.7844
211	12	12	55		6	2	4	3	1	1	624311		0.655		0.5788	0		211	12	12	55		6	2	4	3	1	1	624311		0.655		0.5615	0.0554			0.655		0.5788
133	22	44	12		2	1	4	5	5	3	214553		0.541		0.5543	0		133	22	44	12		2	1	4	5	5	3	214553		0.541		0.5132	0.0604			0.541		0.5543
233	11	32	43		2	4	3	3	3	3	243333		0.637		0.6735	0		233	11	32	43		2	4	3	3	3	3	243333		0.637		0.6388	0.0452			0.637		0.6735
123	11	24	33		3	4	3	5	3	4	343534		0.577		0.5742	0		123	11	24	33		3	4	3	5	3	4	343534		0.577		0.5753	0.0432			0.614		0.6002
113	22	12	55		4	1	1	3	1	2	411312		0.782		0.7629	0		113	22	12	55		4	1	1	3	1	2	411312		0.782		0.6644	0.0595			0.77		0.8176
123	11	31	33		3	4	3	2	3	4	343234		0.637		0.643	0		123	11	31	33		3	4	3	2	3	4	343234		0.637		0.61	0.0432			0.614		0.6002
233	22	21	45		2	1	1	2	2	3	211223		0.81		0.8188	0		233	22	21	45		2	1	1	2	2	3	211223		0.81		0.7922	0.0407			0.81		0.8188
133	12	32	54		2	2	2	3	2	4	222324		0.639		0.6975	0		133	12	32	54		2	2	2	3	2	4	222324		0.639		0.6573	0.0432			0.639		0.6786
112	11	44	22		5	4	3	5	4	3	543543		0.498		0.5028	0		112	11	44	22		5	4	3	5	4	3	543543		0.498		0.5533	0.0507			0.498		0.509
123	22	32	23		3	1	2	3	4	3	312343		0.634		0.6773	0		123	22	32	23		3	1	2	3	4	3	312343		0.634		0.6192	0.0395			0.634		0.6773
133	22	43	11		2	1	3	4	5	3	213453		0.591		0.6042	0		133	22	43	11		2	1	3	4	5	3	213453		0.591		0.5333	0.0497			0.591		0.6042
122	11	43	23		5	4	3	4	4	3	543443		0.535		0.5288	0		122	11	43	23		5	4	3	4	4	3	543443		0.535		0.5761	0.0464			0.535		0.535
221	11	33	22		6	4	4	4	4	2	644442		0.461		0.3845	0		221	11	33	22		6	4	4	4	4	2	644442		0.461		0.4635	0.0612			0.461		0.3845
212	11	32	22		5	4	5	3	4	2	545342		0.53		0.5199	0		212	11	32	22		5	4	5	3	4	2	545342		0.53		0.4538	0.0604			0.53		0.5199
123	11	11	33		3	4	3	1	3	3	343133		0.679		0.7186	0		123	11	11	33		3	4	3	1	3	3	343133		0.679		0.6432	0.0483			0.679		0.7186
323	22	24	35		3	1	2	5	3	3	312533		0.632		0.6631	0		323	22	24	35		3	1	2	5	3	3	312533		0.632		0.5926	0.0487			0.632		0.6631
113	11	11	44		4	4	3	1	2	2	443122		0.67		0.6574	0		113	11	11	44		4	4	3	1	2	2	443122		0.67		0.6473	0.0447			0.67		0.6574
113	11	34	22		4	4	4	5	4	2	444542		0.497		0.4304	0		113	11	34	22		4	4	4	5	4	2	444542		0.497		0.5228	0.0559			0.497		0.4304
123	12	33	45		3	2	2	4	2	3	322423		0.677		0.658	0		123	12	33	45		3	2	2	4	2	3	322423		0.677		0.6364	0.0425			0.677		0.658
123	12	34	32		3	2	4	5	4	3	324543		0.506		0.5236	0		123	12	34	32		3	2	4	5	4	3	324543		0.506		0.5295	0.0417			0.506		0.5236
233	21	11	45		2	3	1	1	2	2	231122		0.738		0.8204	0		233	21	11	45		2	3	1	1	2	2	231122		0.738		0.6584	0.0471			0.738		0.8204
333	12	12	34		1	2	2	3	3	2	122332		0.735		0.7573	0		333	12	12	34		1	2	2	3	3	2	122332		0.735		0.7014	0.0455			0.735		0.7573
123	11	22	33		3	4	2	3	3	3	342333		0.639		0.6709	0		123	11	22	33		3	4	2	3	3	3	342333		0.639		0.651	0.0431			0.624		0.6381
112	11	45	12		5	4	5	6	5	4	545654		0.383		0.3372	0		112	11	45	12		5	4	5	6	5	4	545654		0.383		0.3215	0.0388			0.383		0.3372
112	11	34	32		5	4	4	5	4	2	544542		0.485		0.4851	0		112	11	34	32		5	4	4	5	4	2	544542		0.485		0.4944	0.0563			0.543		0.5418
123	22	11	25		3	1	3	1	4	2	313142		0.674		0.7312	0		123	22	11	25		3	1	3	1	4	2	313142		0.674		0.6406	0.0585			0.674		0.7312
132	11	11	31		5	4	5	1	5	1	545151		0.625		0.5728	0		132	11	11	31		5	4	5	1	5	1	545151		0.625		0.4386	0.0851			0.653		0.6328
323	11	45	32		3	4	4	6	4	1	344641		0.508		0.4859	0		323	11	45	32		3	4	4	6	4	1	344641		0.508		0.473	0.0696			0.508		0.4859
113	11	44	23		4	4	3	5	4	3	443543		0.51		0.4481	0		113	11	44	23		4	4	3	5	4	3	443543		0.51		0.5684	0.0493			0.51		0.4481
113	22	25	33		4	1	3	6	3	3	413633		0.552		0.51	0		113	22	25	33		4	1	3	6	3	3	413633		0.552		0.5144	0.0539			0.552		0.51
113	11	32	33		4	4	3	3	3	2	443332		0.628		0.5819	0		113	11	32	33		4	4	3	3	3	2	443332		0.628		0.6759	0.0408			0.7		0.6177
223	22	21	33		3	1	2	2	3	2	312232		0.753		0.7381	0		223	22	21	33		3	1	2	2	3	2	312232		0.753		0.6954	0.0395			0.753		0.7381
213	11	42	22		4	4	1	3	4	2	441342		0.629		0.5906	0		213	11	42	22		4	4	1	3	4	2	441342		0.629		0.6049	0.0525			0.629		0.5906
233	12	22	24		2	2	1	3	4	2	221342		0.638		0.7015	0		233	12	22	24		2	2	1	3	4	2	221342		0.638		0.643	0.0516			0.698		0.6928
133	22	11	34		2	1	3	1	3	1	213131		0.864		0.8265	0		133	22	11	34		2	1	3	1	3	1	213131		0.864		0.6967	0.0664			0.864		0.8265
113	11	34	32		4	4	3	5	4	2	443542		0.51		0.4543	0		113	11	34	32		4	4	3	5	4	2	443542		0.51		0.5644	0.0542			0.568		0.511
331	22	11	15		6	1	1	1	5	1	611151		0.704		0.6347	0		331	22	11	15		6	1	1	1	5	1	611151		0.704		0.5823	0.0813			0.722		0.6655
222	22	33	22		5	1	3	4	4	2	513442		0.588		0.5981	0		222	22	33	22		5	1	3	4	4	2	513442		0.588		0.5919	0.0398			0.588		0.5981
333	22	11	55		1	1	1	1	1	2	111112		0.929		0.9729	0		333	22	11	55		1	1	1	1	1	2	111112		0.929		0.9419	0.0284			0.929		0.9729
123	12	34	45		3	2	3	5	2	2	323522		0.577		0.6293	0		123	12	34	45		3	2	3	5	2	2	323522		0.577		0.6159	0.0382			0.577		0.6293
333	21	12	51		1	3	2	3	5	1	132351		0.669		0.6836	0		333	21	12	51		1	3	2	3	5	1	132351		0.669		0.6586	0.0698			0.687		0.7144
222	22	33	22		5	1	5	4	4	2	515442		0.56		0.5381	0		222	22	33	22		5	1	5	4	4	2	515442		0.56		0.5685	0.0585			0.56		0.5381
322	12	12	22		5	2	4	3	4	1	524341		0.616		0.5962	0		322	12	12	22		5	2	4	3	4	1	524341		0.616		0.5562	0.0476			0.669		0.6462
333	22	11	55		1	1	1	1	1	5	111115		0.847		0.918	0		333	22	11	55		1	1	1	1	1	5	111115		0.847		0.8016	0.0654			0.847		0.918
223	12	21	35		3	2	2	2	3	1	322231		0.771		0.7152	0		223	12	21	35		3	2	2	2	3	1	322231		0.771		0.6735	0.0475			0.771		0.7152
333	21	34	51		1	3	2	5	5	1	132551		0.609		0.6127	0		333	21	34	51		1	3	2	5	5	1	132551		0.609		0.5634	0.0594			0.538		0.5625
333	21	34	51		1	3	5	5	5	1	135551		0.579		0.5438	0		333	21	34	51		1	3	5	5	5	1	135551		0.579		0.524	0.0674			0.536		0.5536
223	12	21	33		3	2	3	2	3	2	323232		0.698		0.6792	0		223	12	21	33		3	2	3	2	3	2	323232		0.698		0.6731	0.0403			0.698		0.673
122	12	31	32		5	2	5	2	4	2	525242		0.53		0.5309	0		122	12	31	32		5	2	5	2	4	2	525242		0.53		0.4999	0.0513			0.558		0.5909
332	22	11	53		5	1	2	1	3	3	512133		0.713		0.759	0		332	22	11	53		5	1	2	1	3	3	512133		0.713		0.6854	0.0508			0.713		0.759
333	11	21	35		1	4	1	2	3	1	141231		0.802		0.8257	0		333	11	21	35		1	4	1	2	3	1	141231		0.802		0.6587	0.078			0.802		0.8257
221	22	32	54		6	1	3	3	2	4	613324		0.608		0.5689	0		221	22	32	54		6	1	3	3	2	4	613324		0.608		0.5969	0.0596			0.608		0.5689
333	11	11	33		1	4	1	1	3	1	141131		0.844		0.8844	0		333	11	11	33		1	4	1	1	3	1	141131		0.844		0.6564	0.0825			0.773		0.8511
333	21	34	51		1	3	2	5	5	1	132551		0.609		0.6127	0		333	21	34	51		1	3	2	5	5	1	132551		0.609		0.5634	0.0594			0.627		0.6435
222	22	21	55		5	1	1	2	1	1	511211		0.841		0.8426	0		222	22	21	55		5	1	1	2	1	1	511211		0.841		0.6411	0.0679			0.923		0.8742
121	11	33	13		6	4	5	4	5	1	645451		0.499		0.3447	0		121	11	33	13		6	4	5	4	5	1	645451		0.499		0.3452	0.0828			0.578		0.5021
221	22	33	45		6	1	1	4	2	3	611423		0.644		0.6063	0		221	22	33	45		6	1	1	4	2	3	611423		0.644		0.5457	0.0671			0.511		0.4434
133	21	22	15		2	3	4	3	5	2	234352		0.548		0.5681	0		133	21	22	15		2	3	4	3	5	2	234352		0.548		0.583	0.0466			0.581		0.6317
122	12	21	44		5	2	2	2	2	4	522224		0.618		0.6523	0		122	12	21	44		5	2	2	2	2	4	522224		0.618		0.6169	0.0477			0.56		0.5767
332	11	31	23		5	4	3	2	4	3	543243		0.558		0.5716	0		332	11	31	23		5	4	3	2	4	3	543243		0.558		0.5622	0.0458			0.672		0.727
133	12	54	21		2	2	5	5	5	3	225553		0.473		0.4682	0		133	12	54	21		2	2	5	5	5	3	225553		0.473		0.4773	0.0632			0.473		0.4744
331	22	31	25		6	1	1	2	4	2	611242		0.609		0.5797	0		331	22	31	25		6	1	1	2	4	2	611242		0.609		0.5912	0.0611			0.845		0.8806
233	11	21	12		2	4	2	2	5	1	242251		0.634		0.6261	0		233	11	21	12		2	4	2	2	5	1	242251		0.634		0.6404	0.0767			0.652		0.6569
233	22	21	55		2	1	2	2	1	2	212212		0.795		0.8021	0		233	22	21	55		2	1	2	2	1	2	212212		0.795		0.7518	0.0389			0.795		0.8021
213	11	33	23		4	4	1	4	4	4	441444		0.606		0.5226	0		213	11	33	23		4	4	1	4	4	4	441444		0.606		0.5465	0.0496			0.606		0.5226
221	12	11	35		6	2	1	1	3	1	621131		0.727		0.6722	0		221	12	11	35		6	2	1	1	3	1	621131		0.727		0.5378	0.0586			0.788		0.7988
213	21	22	34		4	3	2	3	3	3	432333		0.63		0.5844	0		213	21	22	34		4	3	2	3	3	3	432333		0.63		0.6229	0.0373			0.557		0.5125
122	22	32	54		5	1	2	3	2	3	512323		0.671		0.7213	0		122	22	32	54		5	1	2	3	2	3	512323		0.671		0.6398	0.0511			0.671		0.7213
312	12	42	35		5	2	1	3	3	2	521332		0.675		0.7151	0		312	12	42	35		5	2	1	3	3	2	521332		0.675		0.6012	0.0507			0.675		0.7151
123	22	21	55		3	1	3	2	1	1	313211		0.864		0.8088	0		123	22	21	55		3	1	3	2	1	1	313211		0.864		0.6749	0.0577			0.782		0.7772
333	22	11	52		1	1	1	1	4	3	111143		0.768		0.8575	0		333	22	11	52		1	1	1	1	4	3	111143		0.768		0.7114	0.0689			0.887		0.9142
122	22	12	35		5	1	3	3	3	1	513331		0.74		0.7268	0		122	22	12	35		5	1	3	3	3	1	513331		0.74		0.5946	0.0479			0.679		0.6002
223	11	32	45		3	4	2	3	2	2	342322		0.639		0.696	0		223	11	32	45		3	4	2	3	2	2	342322		0.639		0.6582	0.0387			0.557		0.5378
111	11	13	11		6	4	5	4	5	1	645451		0.499		0.3447	0		111	11	13	11		6	4	5	4	5	1	645451		0.499		0.3452	0.0828			0.578		0.5021
113	11	11	12		4	4	1	1	5	1	441151		0.724		0.6435	0		113	11	11	12		4	4	1	1	5	1	441151		0.724		0.5602	0.0862			0.73		0.729
