# Supplementary material for: Preference-based measure of health-related quality of life and its determinants in sickle cell disease in Nigeria
Source: PLoS One. 2019 Nov 18;14(11):e0223043. doi: 10.1371/journal.pone.0223043 (PMC6860997; doi:10.1371/journal.pone.0223043)
Supplement: S2 Table — (XLSX) [file pone.0223043.s002.xlsx]

## Sheet: support docu1
AgeGrp	agecovt	Gender	Marital_stat	Edicationlevel	Emplyment	incomelevel	Livingsituation2	Confidant	Religion	Genotype	HospAdm	PianEpisode	Hosp_admission	qol1	Comorbidity	co_morbidity	Ashma	Diabetes	Arthritis	Legulcers	Stroke	Epilepsy	Heartdisease	HighBP	Priapism	Lungdse	Pneumonia	Others	PHQ9	GAD7	SGH
1	24	1	1	2	3	2	2	1	2	1	1	4	1	5	0	0	0	0	0	0	0	0	0	0	0	0	0	0	2	1	0.709
1	24	1	1	2	3	2	2	1	2	1	1	2	1	3	0	0	0	0	0	0	0	0	0	0	0	0	0	0	2	1	0.81
1	24	1	1	3	3	2	2	0	1	1	0	4	0	3	0	0	0	0	0	0	0	0	0	0	0	0	0	0	14	14	0.498
1	24	1	1	3	3	2	2	1	1	1	1	2	1	2	0	0	0	0	0	0	0	0	0	0	0	0	0	0	4	3	0.799
1	24	1	1	3	3	1	2	1	2	1	1	1	1	1	0	0	0	0	0	0	0	0	0	0	0	0	0	0	0	0	0.965
1	24	1	1	2	3	1	2	1	1	1	1	1	1	1	0	0	0	0	0	0	0	0	0	0	0	0	0	0	0	1	0.767
1	24	1	1	2	3	1	2	1	1	1	2	3	1	3	0	0	0	0	0	0	0	0	0	0	0	0	0	0	0	0	0.685
1	24	1	1	2	3	1	2	1	1	1	1	2	1	1	0	0	0	0	0	0	0	0	0	0	0	0	0	0	1	1	0.822
1	24	1	1	2	3	1	2	1	1	1	1	1	1	1	0	0	0	0	0	0	0	0	0	0	0	0	0	0	2	0	0.708
1	24	1	1	2	3	2	2	1	1	1	1	3	1	2	0	0	0	0	0	0	0	0	0	0	0	0	0	0	4	0	0.7
1	24	1	2	2	3	1	1	1	1	1	1	3	1	2	0	0	0	0	0	0	0	0	0	0	0	0	0	0	9	3	0.632
1	24	1	1	3	3	2	1	1	1	1	1	2	1	3	1	1	0	0	0	0	0	0	0	0	1	0	0	0	8	6	0.556
1	24	1	1	2	3	2	2	1	1	1	1	1	1	3	0	0	0	0	0	0	0	0	0	0	0	0	0	0	1	1	0.71
1	24	1	1	3	3	2	2	1	2	1	1	2	1	3	0	0	0	0	0	0	0	0	0	0	0	0	0	0	0	0	0.691
1	24	1	1	3	3	2	2	1	2	1	1	1	1	1	0	0	0	0	0	0	0	0	0	0	0	0	0	0	0	0	0.55
1	24	1	1	3	3	1	2	0	2	2	4	3	2	2	0	0	0	0	0	0	0	0	0	0	0	0	0	0	10	8	0.579
1	24	1	1	3	3	1	2	1	1	1	1	2	1	1	0	0	0	0	0	0	0	0	0	0	0	0	0	0	6	2	0.792
1	24	1	1	2	3	1	2	1	2	1	1	2	1	3	0	0	0	0	0	0	0	0	0	0	0	0	0	0	1	0	0.78
1	24	1	1	3	3	2	2	1	1	1	0	4	0	3	1	1	0	0	0	0	0	0	0	0	1	0	0	0	8	4	0.654
1	24	1	1	3	3	1	2	1	2	1	1	1	1	1	0	0	0	0	0	0	0	0	0	0	0	0	0	0	0	0	0.626
1	24	1	1	2	3	1	2	1	2	1	1	3	1	1	0	0	0	0	0	0	0	0	0	0	0	0	0	0	1	0	0.55
1	24	1	1	2	3	2	2	0	1	1	1	1	1	1	0	0	0	0	0	0	0	0	0	0	0	0	0	0	3	0	0.693
1	24	1	1	2	3	2	2	1	1	1	1	3	1	3	0	0	0	0	0	0	0	0	0	0	0	0	0	0	4	2	0.532
1	24	1	1	3	3	1	2	1	1	1	1	1	1	1	0	0	0	0	0	0	0	0	0	0	0	0	0	0	9	7	0.581
1	24	1	1	2	3	1	2	1	1	1	3	2	2	3	0	0	0	0	0	0	0	0	0	0	0	0	0	0	0	0	0.614
1	24	1	1	2	3	1	2	1	2	2	1	2	1	1	0	0	0	0	0	0	0	0	0	0	0	0	0	0	0	0	0.66
1	24	1	2	3	3	2	2	1	2	2	0	4	0	3	1	1	0	0	0	0	0	0	0	0	1	0	0	0	10	4	0.579
1	24	1	1	2	3	2	2	1	2	1	1	1	1	1	1	1	0	1	0	0	0	0	0	0	0	0	0	0	4	4	0.806
1	24	1	1	2	3	2	2	1	1	1	0	3	0	5	0	0	0	0	0	0	0	0	0	0	0	0	0	0	1	0	0.77
1	24	1	1	3	3	2	2	0	1	1	1	1	1	3	1	1	0	0	0	0	0	0	0	0	1	0	0	0	15	12	0.679
1	24	1	1	3	3	1	2	1	1	1	0	0	0	3	0	0	0	0	0	0	0	0	0	0	0	0	0	0	2	2	0.864
1	24	1	1	2	3	1	2	1	2	1	2	4	1	3	0	0	0	0	0	0	0	0	0	0	0	0	0	0	3	1	0.722
1	24	1	1	2	3	2	2	1	2	1	1	2	1	5	0	0	0	0	0	0	0	0	0	0	0	0	0	0	1	0	0.588
1	24	1	1	2	3	2	2	0	1	1	2	1	1	3	0	0	0	0	0	0	0	0	0	0	0	0	0	0	0	0	0.56
1	24	1	1	2	3	2	2	1	1	1	1	2	1	2	0	0	0	0	0	0	0	0	0	0	0	0	0	0	0	2	0.698
1	24	1	1	2	3	1	2	1	2	2	1	2	1	2	0	0	0	0	0	0	0	0	0	0	0	0	0	0	0	0	0.713
1	24	1	1	2	3	2	2	1	1	1	4	4	2	5	0	0	0	0	0	0	0	0	0	0	0	0	0	0	7	5	0.606
1	24	1	1	2	3	1	2	1	2	2	2	2	1	2	0	0	0	0	0	0	0	0	0	0	0	0	0	0	1	0	0.887
1	24	1	2	2	2	2	2	1	2	1	2	3	1	1	0	0	0	0	0	0	0	0	0	0	0	0	0	0	5	6	0.564
1	24	1	1	3	2	1	2	1	2	1	1	4	1	3	0	0	0	0	0	0	0	0	0	0	0	0	0	0	2	0	0.795
1	24	1	3	2	2	2	2	1	1	1	2	1	1	1	1	1	0	0	0	1	0	0	0	0	0	0	0	0	5	2	0.717
1	24	1	1	2	2	2	2	1	2	2	0	4	0	3	0	0	0	0	0	0	0	0	0	0	0	0	0	0	2	2	0.628
1	24	1	1	3	2	1	2	1	2	1	4	3	2	2	3	2	1	0	0	0	0	0	0	1	0	1	0	0	4	4	0.579
1	24	1	1	2	2	1	2	1	1	1	1	1	1	1	0	0	0	0	0	0	0	0	0	0	0	0	0	0	0	2	0.78
1	24	1	1	2	2	1	2	0	2	1	0	3	0	1	0	0	0	0	0	0	0	0	0	0	0	0	0	0	4	1	0.473
1	24	1	1	3	2	1	2	1	2	1	0	4	0	1	0	0	0	0	0	0	0	0	0	0	0	0	0	0	0	0	0.671
1	24	1	1	2	1	1	2	1	2	1	2	2	1	1	0	0	0	0	0	0	0	0	0	0	0	0	0	0	2	0	0.455
1	24	1	2	1	1	1	2	1	2	1	3	2	2	3	5	2	1	0	1	0	0	1	1	0	0	1	0	0	16	12	0.484
1	24	1	1	2	1	1	2	0	2	1	1	2	1	2	0	0	0	0	0	0	0	0	0	0	0	0	0	0	1	5	0.719
1	24	1	1	2	1	1	2	0	2	1	1	2	1	1	0	0	0	0	0	0	0	0	0	0	0	0	0	0	1	5	0.719
1	24	1	1	2	1	1	2	1	2	1	2	4	1	2	0	0	0	0	0	0	0	0	0	0	0	0	0	0	1	0	0.53
1	24	1	1	3	1	1	2	1	2	1	4	4	2	4	3	2	0	1	0	0	0	0	0	1	0	1	0	0	8	6	0.614
1	24	1	1	2	1	2	2	0	1	1	1	2	1	3	0	0	0	0	0	0	0	0	0	0	0	0	0	0	0	0	0.929
1	24	1	1	2	1	1	2	1	1	1	1	1	1	3	0	0	0	0	0	0	0	0	0	0	0	0	0	0	2	0	0.771
1	24	1	1	2	1	1	2	1	2	1	1	2	1	1	0	0	0	0	0	0	0	0	0	0	0	0	0	0	0	0	0.923
1	24	1	1	1	1	1	1	1	2	1	1	2	1	1	0	0	0	0	0	0	0	0	0	0	0	0	0	0	3	0	0.578
2	35.5	1	1	3	3	1	2	0	1	1	1	3	1	3	1	1	0	0	0	0	0	0	0	0	0	0	0	TUBERCULOSIS	6	5	0.639
2	35.5	1	1	2	3	1	2	1	2	1	1	2	1	1	0	0	0	0	0	0	0	0	0	0	0	0	0	0	4	1	0.81
2	35.5	1	1	3	3	2	2	1	1	1	3	2	2	2	1	1	0	0	0	1	0	0	0	0	0	0	0	0	10	3	0.557
2	35.5	1	1	2	3	1	2	1	2	1	2	3	1	3	2	1	0	0	0	0	0	0	0	0	1	0	0	stomach ulcer	13	10	0.614
2	35.5	1	2	3	3	2	2	1	2	1	2	3	1	3	2	1	0	0	0	1	0	0	0	0	1	0	0	0	2	4	0.68
2	35.5	1	1	3	3	2	2	1	1	2	3	2	2	2	0	0	0	0	0	0	0	0	0	0	0	0	0	0	11	6	0.788
2	35.5	1	1	3	3	2	2	1	1	1	1	4	1	5	3	2	0	0	1	0	0	0	0	1	1	0	0	0	6	7	0.519
2	35.5	1	1	3	3	1	2	0	2	1	2	2	1	4	0	0	0	0	0	0	0	0	0	0	0	0	0	0	6	4	0.624
2	35.5	1	1	3	3	1	2	1	1	1	1	3	1	5	2	1	0	0	0	0	0	0	0	1	0	0	1	0	8	8	0.634
2	35.5	1	1	3	3	1	2	1	1	1	0	4	0	2	3	2	0	0	1	0	0	0	0	1	1	0	0	0	7	6	0.506
2	35.5	1	2	3	3	2	2	1	2	1	1	2	1	2	1	1	0	0	0	0	0	0	0	0	1	0	0	0	0	3	0.738
2	35.5	1	1	3	3	2	1	1	1	2	2	2	1	3	1	1	0	0	0	0	0	0	0	1	0	0	0	0	4	3	0.735
2	35.5	1	1	3	3	2	2	0	2	1	2	2	1	4	0	0	0	0	0	0	0	0	0	0	0	0	0	0	6	4	0.624
2	35.5	1	1	3	3	1	2	1	1	1	0	2	0	2	3	2	0	0	1	0	0	0	0	1	1	0	0	0	15	13	0.51
2	35.5	1	1	3	3	2	1	0	1	2	0	0	0	2	1	1	0	0	0	0	0	0	0	1	0	0	0	0	10	4	0.753
2	35.5	1	2	3	2	2	2	1	2	1	1	1	1	3	1	1	0	0	0	0	0	0	0	0	0	0	1	0	13	13	0.614
2	35.5	1	2	3	2	2	2	1	2	1	1	1	1	6	1	1	0	0	0	0	0	0	0	0	0	0	1	0	13	13	0.614
2	35.5	1	2	2	2	2	1	1	1	1	4	3	2	4	0	0	0	0	0	0	0	0	0	0	0	0	0	0	10	5	0.53
2	35.5	1	1	3	2	1	2	1	2	1	0	1	0	4	1	1	0	0	0	0	0	0	0	0	1	0	0	0	0	0	0.73
2	35.5	1	2	3	1	2	2	1	2	1	1	1	1	2	1	1	0	0	0	0	0	0	0	0	0	0	1	0	8	10	0.639
2	35.5	1	2	3	1	2	2	0	2	1	1	2	1	4	1	1	0	0	0	0	0	0	0	0	1	0	0	0	1	1	0.674
2	35.5	1	2	1	1	1	2	1	1	1	0	1	0	1	0	0	0	0	0	0	0	0	0	0	0	0	0	0	6	3	0.7
3	45.5	1	3	2	3	2	2	1	2	2	4	0	2	1	2	1	0	0	1	0	0	0	0	0	1	0	0	0	6	12	0.461
3	45.5	1	3	2	3	2	2	1	2	2	4	0	2	3	2	1	0	0	1	0	0	0	0	0	1	0	0	0	6	12	0.461
3	45.5	1	3	2	3	1	2	0	2	2	0	2	0	1	3	2	0	0	1	1	0	0	0	0	1	0	0	0	8	4	0.629
3	45.5	1	2	2	3	2	2	1	1	1	1	1	1	4	0	0	0	0	0	0	0	0	0	0	0	0	0	0	2	1	0.56
3	50.5	1	1	3	1	2	2	1	2	1	0	3	0	2	0	0	0	0	0	0	0	0	0	0	0	0	0	0	2	4	0.653
1	24	2	1	3	3	2	2	1	1	1	1	2	1	3	0	0	0	0	0	0	0	0	0	0	0	0	0	0	1	0	0.852
1	24	2	1	1	3	2	2	1	2	1	0	4	0	3	1	1	0	0	0	0	0	0	0	0	0	0	0	CHEST PAIN	5	5	0.446
1	24	2	1	3	3	2	2	1	1	1	1	2	1	1	0	0	0	0	0	0	0	0	0	0	0	0	0	0	2	3	0.965
1	24	2	1	3	3	2	2	1	1	1	1	2	1	1	0	0	0	0	0	0	0	0	0	0	0	0	0	0	10	3	0.703
1	24	2	1	2	3	2	2	1	1	1	2	2	1	1	0	0	0	0	0	0	0	0	0	0	0	0	0	0	4	0	0.688
1	24	2	1	2	3	1	2	1	1	2	1	1	1	3	0	0	0	0	0	0	0	0	0	0	0	0	0	0	1	3	0.845
1	24	2	1	2	3	1	2	1	2	1	2	3	1	1	0	0	0	0	0	0	0	0	0	0	0	0	0	0	3	3	0.681
1	24	2	1	2	3	2	2	1	2	1	1	3	1	1	0	0	0	0	0	0	0	0	0	0	0	0	0	0	13	7	0.677
1	24	2	1	2	3	1	2	1	2	2	2	4	1	1	0	0	0	0	0	0	0	0	0	0	0	0	0	0	3	0	0.63
1	24	2	1	1	3	2	1	1	2	1	3	3	2	1	5	2	0	0	0	1	1	0	1	0	0	1	1	0	17	11	0.69
1	24	2	1	2	3	2	2	0	1	1	1	4	1	2	0	0	0	0	0	0	0	0	0	0	0	0	0	0	9	5	0.419
1	24	2	2	3	3	1	2	1	1	1	2	3	1	5	0	0	0	0	0	0	0	0	0	0	0	0	0	0	0	0	0.597
1	24	2	1	1	3	2	2	1	1	1	2	4	1	1	0	0	0	0	0	0	0	0	0	0	0	0	0	0	5	2	0.7
1	24	2	1	3	3	2	2	1	1	1	2	4	1	1	0	0	0	0	0	0	0	0	0	0	0	0	0	0	5	2	0.7
1	24	2	3	2	3	1	1	1	3	1	2	3	1	3	1	1	0	0	0	1	0	0	0	0	0	0	0	0	11	9	0.504
1	24	2	1	3	3	1	2	1	1	1	4	4	2	2	1	1	0	0	0	1	0	0	0	0	0	0	0	0	10	6	0.605
1	24	2	1	3	3	1	2	1	1	1	0	4	0	1	0	0	0	0	0	0	0	0	0	0	0	0	0	0	0	2	0.724
1	24	2	1	1	3	2	2	1	2	1	0	4	0	3	0	0	0	0	0	0	0	0	0	0	0	0	0	0	4	4	0.437
1	24	2	1	2	3	1	2	1	2	2	3	3	2	2	0	0	0	0	0	0	0	0	0	0	0	0	0	0	1	0	0.648
1	24	2	1	2	3	2	2	1	2	1	1	4	1	1	0	0	0	0	0	0	0	0	0	0	0	0	0	0	1	0	0.592
1	24	2	1	1	3	2	2	1	2	1	3	2	2	3	5	2	1	0	1	0	0	1	0	0	1	1	0	0	16	12	0.484
1	24	2	1	3	3	1	2	1	1	1	1	1	1	1	0	0	0	0	0	0	0	0	0	0	0	0	0	0	0	6	0.899
1	24	2	1	2	3	2	2	0	2	1	0	0	0	4	1	1	0	0	0	0	1	0	0	0	0	0	0	1	16	8	0.729
1	24	2	1	3	3	2	2	1	1	1	1	2	1	3	0	0	0	0	0	0	0	0	0	0	0	0	0	0	4	2	0.751
1	24	2	1	2	3	2	2	1	1	1	1	1	1	1	0	0	0	0	0	0	0	0	0	0	0	0	0	0	3	0	0.78
1	24	2	1	2	3	2	2	1	2	1	3	2	2	1	0	0	0	0	0	0	0	0	0	0	0	0	0	0	0	0	0.723
1	24	2	1	3	3	2	2	1	1	2	1	3	1	6	0	0	0	0	0	0	0	0	0	0	0	0	0	0	6	4	0.677
1	24	2	1	2	3	2	2	1	1	1	3	2	2	6	1	1	0	0	0	1	0	0	0	0	0	0	0	0	3	6	0.482
1	24	2	1	3	3	2	2	1	1	1	1	2	1	1	0	0	0	0	0	0	0	0	0	0	0	0	0	0	3	4	0.632
1	24	2	1	1	3	2	2	1	2	1	0	4	0	1	0	0	0	0	0	0	0	0	0	0	0	0	0	0	4	4	0.437
1	24	2	1	1	3	2	2	1	2	1	3	2	2	6	5	2	1	0	1	0	0	1	0	0	1	1	0	0	16	12	0.484
1	24	2	1	3	3	1	2	1	1	1	1	2	1	1	0	0	0	0	0	0	0	0	0	0	0	0	0	0	4	2	0.698
1	24	2	1	2	3	2	2	0	1	1	3	2	2	3	1	1	0	0	0	1	0	0	0	0	0	0	0	0	3	6	0.495
1	24	2	1	2	3	2	2	1	2	1	3	2	2	1	0	0	0	0	0	0	0	0	0	0	0	0	0	0	0	0	0.738
1	24	2	1	2	3	1	2	1	2	1	0	4	0	7	0	0	0	0	0	0	0	0	0	0	0	0	0	0	4	8	0.301
1	24	2	1	3	3	1	2	1	1	1	2	1	1	3	0	0	0	0	0	0	0	0	0	0	0	0	0	0	3	3	0.63
1	24	2	1	2	3	2	2	1	2	2	2	4	1	1	0	0	0	0	0	0	0	0	0	0	0	0	0	0	1	0	0.559
1	24	2	1	2	3	2	2	1	1	1	1	1	1	3	0	0	0	0	0	0	0	0	0	0	0	0	0	0	0	4	0.584
1	24	2	1	1	3	1	2	1	2	1	0	4	0	3	1	1	0	0	0	0	0	0	0	0	0	0	0	BACK PAIN	3	3	0.55
1	24	2	1	2	3	1	2	1	2	1	1	2	1	5	1	1	0	0	0	0	1	0	0	0	0	0	0	0	4	0	0.714
1	24	2	1	3	3	2	2	1	1	1	4	3	2	5	3	2	0	0	0	1	0	0	0	1	0	0	1	0	15	13	0.541
1	24	2	1	3	3	2	2	1	1	1	4	4	2	3	2	1	0	1	0	0	0	0	0	1	0	0	0	0	8	6	0.614
1	24	2	1	3	3	1	2	1	2	1	4	3	2	2	2	1	0	1	0	0	0	0	0	1	0	0	0	0	4	4	0.639
1	24	2	1	3	3	1	2	1	1	1	1	2	1	4	0	0	0	0	0	0	0	0	0	0	0	0	0	0	3	4	0.632
1	24	2	1	3	3	2	2	1	1	1	1	4	1	3	1	1	0	0	0	1	0	0	0	0	0	0	0	0	10	8	0.497
1	24	2	1	3	3	2	2	1	1	1	4	4	2	1	1	1	0	0	0	1	0	0	0	0	0	0	0	0	14	11	0.543
1	24	2	1	3	3	1	2	1	1	1	0	2	0	3	0	0	0	0	0	0	0	0	0	0	0	0	0	0	2	1	0.698
1	24	2	1	3	3	1	2	1	1	1	4	4	2	1	0	0	0	0	0	0	0	0	0	0	0	0	0	0	9	5	0.568
1	24	2	1	2	3	1	2	1	2	1	1	2	1	5	0	0	0	0	0	0	0	0	0	0	0	0	0	0	1	4	0.577
1	24	2	1	2	3	2	2	1	2	2	4	3	2	1	0	0	0	0	0	0	0	0	0	0	0	0	0	0	3	0	0.687
1	24	2	1	3	3	2	2	1	1	1	1	1	1	2	0	0	0	0	0	0	0	0	0	0	0	0	0	0	2	0	0.847
1	24	2	1	2	3	1	1	1	2	1	1	1	1	3	0	0	0	0	0	0	0	0	0	0	0	0	0	0	6	7	0.538
1	24	2	1	2	3	2	2	1	1	1	1	1	1	1	0	0	0	0	0	0	0	0	0	0	0	0	0	0	0	7	0.536
1	24	2	1	1	3	2	2	1	2	1	0	4	0	1	0	0	0	0	0	0	0	0	0	0	0	0	0	0	2	5	0.608
1	24	2	1	2	3	2	2	1	2	2	1	1	1	5	0	0	0	0	0	0	0	0	0	0	0	0	0	0	0	7	0.627
1	24	2	1	1	3	2	2	1	2	1	0	1	0	4	0	0	0	0	0	0	0	0	0	0	0	0	0	0	14	12	0.672
1	24	2	1	2	3	1	2	1	1	2	0	4	0	3	0	0	0	0	0	0	0	0	0	0	0	0	0	0	6	7	0.557
1	24	2	1	2	3	2	2	1	2	1	1	2	1	2	0	0	0	0	0	0	0	0	0	0	0	0	0	0	4	0	0.675
1	24	2	1	2	2	1	2	1	2	1	1	2	1	3	0	0	0	0	0	0	0	0	0	0	0	0	0	0	8	9	0.566
1	24	2	1	2	2	1	2	1	1	1	3	2	2	5	1	1	0	0	0	1	0	0	0	0	0	0	0	0	4	6	0.563
1	24	2	2	2	2	1	1	1	2	1	1	1	1	1	0	0	0	0	0	0	0	0	0	0	0	0	0	0	6	0	0.688
1	24	2	2	3	2	2	2	1	1	1	3	4	2	2	3	2	0	0	0	1	0	0	0	1	0	0	1	0	8	4	0.498
1	24	2	1	3	2	2	2	1	2	1	1	4	1	3	1	1	0	0	0	1	0	0	0	0	0	0	0	0	3	2	0.677
1	24	2	1	3	2	1	2	1	1	1	4	3	2	1	2	1	1	0	0	0	0	0	0	0	0	1	0	0	8	10	0.81
1	24	2	1	2	2	1	2	0	1	1	4	2	2	3	0	0	0	0	0	0	0	0	0	0	0	0	0	0	8	5	0.545
1	24	2	3	2	2	1	2	1	2	1	1	4	1	1	0	0	0	0	0	0	0	0	0	0	0	0	0	0	4	0	0.655
1	24	2	1	3	2	1	2	1	1	1	4	3	2	5	2	1	1	0	0	0	0	0	0	0	0	1	0	0	8	10	0.81
1	24	2	2	3	2	2	2	1	1	2	3	4	2	3	3	2	0	0	0	1	0	0	0	1	0	0	1	0	8	4	0.498
1	24	2	1	3	2	2	2	1	2	1	1	4	1	3	1	1	0	0	0	1	0	0	0	0	0	0	0	0	3	2	0.677
1	24	2	2	1	2	1	2	1	2	1	1	1	1	4	0	0	0	0	0	0	0	0	0	0	0	0	0	0	3	5	0.802
1	24	2	1	2	2	1	2	1	2	1	2	4	1	5	0	0	0	0	0	0	0	0	0	0	0	0	0	0	1	1	0.788
1	24	2	2	2	1	2	2	1	2	1	2	1	1	2	0	0	0	0	0	0	0	0	0	0	0	0	0	0	2	1	0.74
1	24	2	1	2	1	1	2	0	1	1	2	4	1	3	0	0	0	0	0	0	0	0	0	0	0	0	0	0	7	7	0.842
1	24	2	2	3	1	1	2	1	2	1	1	1	1	3	1	1	0	0	0	0	0	0	0	0	0	0	0	RHEUMATISM	2	3	0.852
1	24	2	1	3	1	1	2	1	1	1	1	1	1	1	0	0	0	0	0	0	0	0	0	0	0	0	0	0	5	2	0.752
1	24	2	1	1	1	2	1	1	2	1	2	1	1	3	0	0	0	0	0	0	0	0	0	0	0	0	0	0	1	2	0.729
1	24	2	1	2	1	1	2	1	1	2	0	4	0	3	0	0	0	0	0	0	0	0	0	0	0	0	0	0	7	0	0.613
1	24	2	1	2	1	2	2	1	2	1	1	1	1	1	0	0	0	0	0	0	0	0	0	0	0	0	0	0	10	0	0.673
1	24	2	2	1	1	1	2	1	2	1	1	2	1	7	0	0	0	0	0	0	0	0	0	0	0	0	0	0	16	7	0.637
1	24	2	1	2	1	1	2	1	2	1	1	1	1	4	0	0	0	0	0	0	0	0	0	0	0	0	0	0	10	0	0.749
1	24	2	1	2	1	1	2	1	2	1	1	1	1	3	0	0	0	0	0	0	0	0	0	0	0	0	0	0	10	0	0.749
1	24	2	1	3	1	2	2	1	1	1	2	3	1	1	0	0	0	0	0	0	0	0	0	0	0	0	0	0	3	2	0.595
1	24	2	1	2	1	1	2	0	2	1	2	1	1	5	0	0	0	0	0	0	0	0	0	0	0	0	0	0	0	0	0.617
1	24	2	2	1	1	1	1	1	2	1	1	2	1	1	0	0	0	0	0	0	0	0	0	0	0	0	0	0	13	9	0.586
1	24	2	2	2	1	2	2	1	2	1	2	4	1	1	0	0	0	0	0	0	0	0	0	0	0	0	0	0	1	0	0.574
1	24	2	1	3	1	2	2	1	2	1	4	4	2	1	2	1	0	0	0	0	0	0	0	1	0	0	1	1	15	14	0.591
1	24	2	2	2	1	2	1	0	2	1	2	3	1	3	0	0	0	0	0	0	0	0	0	0	0	0	0	0	5	1	0.558
1	24	2	1	1	1	1	2	1	2	1	1	1	1	3	0	0	0	0	0	0	0	0	0	0	0	0	0	0	0	4	0.773
1	24	2	3	3	1	2	2	0	1	1	1	1	1	2	0	0	0	0	0	0	0	0	0	0	0	0	0	0	4	0	0.782
1	24	2	1	2	1	1	2	1	2	2	1	1	1	3	0	0	0	0	0	0	0	0	0	0	0	0	0	0	0	0	0.679
2	35.5	2	2	3	3	2	2	1	1	1	1	3	1	1	0	0	0	0	0	0	0	0	0	0	0	0	0	0	8	6	0.77
2	35.5	2	2	3	3	2	2	1	1	1	1	2	1	2	0	0	0	0	0	0	0	0	0	0	0	0	0	0	4	1	0.852
2	35.5	2	1	3	3	2	2	0	1	2	2	2	1	5	0	0	0	0	0	0	0	0	0	0	0	0	0	0	4	0	0.753
2	35.5	2	1	2	3	2	2	1	1	1	3	4	2	2	0	0	0	0	0	0	0	0	0	0	0	0	0	0	7	6	0.54
2	35.5	2	2	3	3	2	2	1	1	1	3	4	2	4	3	2	0	1	0	0	0	0	0	1	0	0	1	1	11	2	0.637
2	35.5	2	2	2	3	1	2	1	2	1	2	1	1	2	0	0	0	0	0	0	0	0	0	0	0	0	0	0	2	2	0.728
2	35.5	2	2	3	3	2	2	1	1	1	3	4	2	2	3	2	0	1	0	0	0	0	0	1	0	0	1	1	11	2	0.637
2	35.5	2	1	3	3	1	2	0	1	1	1	1	1	2	1	1	0	0	0	1	0	0	0	0	0	0	0	0	12	13	0.383
2	35.5	2	2	3	3	1	2	1	1	1	1	1	1	3	0	0	0	0	0	0	0	0	0	0	0	0	0	0	4	1	0.511
2	35.5	2	1	3	3	1	2	0	1	2	1	2	1	2	0	0	0	0	0	0	0	0	0	0	0	0	0	0	1	1	0.845
2	35.5	2	2	3	3	2	2	1	1	1	0	4	0	3	0	0	0	0	0	0	0	0	0	0	0	0	0	0	9	9	0.557
2	35.5	2	2	2	2	2	2	1	1	1	1	1	1	2	1	1	0	0	0	1	0	0	0	0	0	0	0	0	1	0	0.551
2	35.5	2	2	2	2	2	2	1	1	1	1	1	1	2	1	1	0	0	0	1	0	0	0	0	0	0	0	0	1	2	0.621
2	35.5	2	1	2	2	2	1	1	1	1	0	4	0	2	1	1	0	0	0	1	0	0	0	0	0	0	0	0	3	3	0.559
2	35.5	2	2	2	1	2	1	1	1	1	2	3	1	3	1	1	0	0	1	0	0	0	0	0	0	0	0	0	10	10	0.605
2	35.5	2	1	3	1	2	2	1	1	2	2	3	1	3	1	1	0	0	0	1	0	0	0	0	0	0	0	0	13	9	0.519
2	35.5	2	1	3	1	2	2	1	1	2	4	4	2	2	5	2	1	0	0	1	0	0	1	0	0	1	1	1	9	11	0.535
2	35.5	2	1	3	1	2	2	1	1	2	3	3	2	2	2	1	1	0	0	1	0	0	0	0	0	0	0	0	8	5	0.508
2	35.5	2	2	2	1	1	2	1	2	1	1	0	1	1	1	1	0	0	1	0	0	0	0	0	0	0	0	0	12	10	0.578
3	50.5	2	2	2	3	2	1	1	1	1	1	1	1	2	0	0	0	0	0	0	0	0	0	0	0	0	0	0	6	0	0.67
3	45.5	2	1	3	2	1	1	0	1	1	0	4	0	4	2	1	0	0	0	1	0	0	0	0	0	0	1	0	25	16	0.552
3	50.5	2	3	2	2	2	1	0	1	1	1	1	1	5	0	0	0	0	0	0	0	0	0	0	0	0	0	0	4	0	0.669
3	50.5	2	2	1	1	1	2	1	1	2	1	2	1	6	0	0	0	0	0	0	0	0	0	0	0	0	0	0	5	2	0.579
3	45.5	2	2	2	1	1	2	1	1	1	1	3	1	3	0	0	0	0	0	0	0	0	0	0	0	0	0	0	0	4	0.617
3	45.5	2	2	2	1	2	2	1	1	1	1	2	1	2	0	0	0	0	0	0	0	0	0	0	0	0	0	0	0	3	0.581
3	45.5	2	2	2	1	2	2	1	1	1	1	4	1	4	0	0	0	0	0	0	0	0	0	0	0	0	0	0	2	6	0.652
3	50.5	2	2	3	1	2	2	0	1	2	1	2	1	3	0	0	0	0	0	0	0	0	0	0	0	0	0	0	0	0	0.795
